# Supplementary material for: Changes in intestinal microflora and its metabolites underlie the cognitive impairment in preterm rats
Source: Front Cell Infect Microbiol. 2022 Aug 19;12:945851. doi: 10.3389/fcimb.2022.945851 (PMC9437323; doi:10.3389/fcimb.2022.945851)
Supplement: Supplementary file 1 [file Table_1.xlsx]

## Sheet: Sheet1
Table1 Platform and Body Mass Data.
Variables	Positioning navigation experiments/s	Body weight/g
LS01	39.23	120
LS02	40.26	110
LS03	50.45	95
LS04	35.63	100
LS05	40.73	108
LS06	36.78	98
LS07	36.72	115
LS08	43.65	119
LS09	34.42	115
LS10	36.74	118
LS11	43.54	103
LS12	45.63	108
LS13	38.34	105
LS14	48.32	105
LS15	33.78	97
LS16	39.67	117
LS17	44.65	116
LS18	37.87	121
LS19	44.78	108
LS20	37.76	115
LS21	36.63	102
LT001	13.26	106
LT002	15.67	110
LT003	22.43	115
LT004	20.76	97
LT005	11.34	102
LT006	16.78	114
LT007	15.35	105
LT008	23.33	95
LT009	18.78	109
LT010	19.76	108
Table2 Sequence information of 31 libraries after quality control by Trim Galore.
Name	# Sequences	%GC	Min Sequence Length	Max Sequence Length
LS01_R1_val_1	71030	0.518	42	189
LS01_R2_val_2	71030	0.54	35	178
LS02_R1_val_1	54583	0.52	42	189
LS02_R2_val_2	54583	0.54	41	178
LS03_R1_val_1	72380	0.512	39	189
LS03_R2_val_2	72380	0.531	37	178
LS04_R1_val_1	63146	0.527	39	189
LS04_R2_val_2	63146	0.555	45	178
LS05_R1_val_1	80358	0.531	42	189
LS05_R2_val_2	80358	0.558	36	178
LS06_R1_val_1	93079	0.522	39	189
LS06_R2_val_2	93079	0.547	43	178
LS07_R1_val_1	76782	0.542	42	189
LS07_R2_val_2	76782	0.566	36	178
LS08_R1_val_1	85119	0.527	43	189
LS08_R2_val_2	85119	0.556	36	178
LS09_R1_val_1	63771	0.529	41	189
LS09_R2_val_2	63771	0.558	35	178
LS10_R1_val_1	79375	0.527	42	189
LS10_R2_val_2	79375	0.553	38	178
LS11_R1_val_1	75450	0.55	40	189
LS11_R2_val_2	75450	0.567	35	178
LS12_R1_val_1	78671	0.528	39	189
LS12_R2_val_2	78671	0.558	42	178
LS13_R1_val_1	70537	0.512	41	189
LS13_R2_val_2	70537	0.541	44	178
LS14_R1_val_1	76759	0.524	39	189
LS14_R2_val_2	76759	0.554	35	178
LS15_R1_val_1	89404	0.523	42	189
LS15_R2_val_2	89404	0.551	35	178
LS16_R1_val_1	85523	0.529	39	189
LS16_R2_val_2	85523	0.56	37	178
LS17_R1_val_1	68272	0.528	42	189
LS17_R2_val_2	68272	0.556	36	178
LS18_R1_val_1	82151	0.523	40	189
LS18_R2_val_2	82151	0.549	37	178
LS19_R1_val_1	68287	0.503	40	189
LS19_R2_val_2	68287	0.528	35	178
LS20_R1_val_1	71150	0.507	42	189
LS20_R2_val_2	71150	0.532	40	178
LS21_R1_val_1	63005	0.514	42	189
LS21_R2_val_2	63005	0.533	59	178
LT001_R1_val_1	64063	0.516	41	189
LT001_R2_val_2	64063	0.541	36	178
LT002_R1_val_1	62049	0.503	39	189
LT002_R2_val_2	62049	0.527	39	178
LT003_R1_val_1	67254	0.516	42	189
LT003_R2_val_2	67254	0.534	35	178
LT004_R1_val_1	84105	0.513	42	189
LT004_R2_val_2	84105	0.531	39	178
LT005_R1_val_1	68306	0.506	39	189
LT005_R2_val_2	68306	0.529	37	178
LT006_R1_val_1	73874	0.518	41	189
LT006_R2_val_2	73874	0.542	35	178
LT007_R1_val_1	81583	0.514	42	189
LT007_R2_val_2	81583	0.536	36	178
LT008_R1_val_1	86775	0.516	41	189
LT008_R2_val_2	86775	0.539	36	178
LT009_R1_val_1	91006	0.52	36	189
LT009_R2_val_2	91006	0.545	52	178
LT010_R1_val_1	63021	0.535	38	189
LT010_R2_val_2	63021	0.56	35	178
Table3 Correlation between short-chain fatty acids and the function of the body and intestinal flora in rats.
Variables	5-HT（ng/ml）	GABA(umol/L)	CRH(ng/ml)	GR(ng/ml)	IL-6(pg/ml)	TNF-α（pg/ml）	BDNF(pg/ml)	Positioning navigation experiments/s	body weight/g	Bacterial toxins	Ion channels	Lysine degradation	Tryptophan metabolism	Tyrosine metabolism	Valine, leucine and isoleucine degradation	Stilbenoid, diarylheptanoid and gingerol biosynthesis	Butanoate metabolism	Glycolysis / Gluconeogenesis	Propanoate metabolism	Pyruvate metabolism	Glycosaminoglycan degradation	Glycosphingolipid biosynthesis - ganglio series	Glycosphingolipid biosynthesis - globo series	Glycosphingolipid biosynthesis - lacto and neolacto series	Other glycan degradation	Biosynthesis of unsaturated fatty acids	Fatty acid biosynthesis	Fatty acid metabolism	Glycerolipid metabolism	Glycerophospholipid metabolism	Linoleic acid metabolism	Sphingolipid metabolism	Steroid hormone biosynthesis	Synthesis and degradation of ketone bodies	Lipoic acid metabolism	Riboflavin metabolism	Thiamine metabolism	D-Alanine metabolism	D-Arginine and D-ornithine metabolism	Glutathione metabolism	Carotenoid biosynthesis	Geraniol degradation	Limonene and pinene degradation	Tetracycline biosynthesis	Aminobenzoate degradation	Benzoate degradation	Bisphenol degradation	Caprolactam degradation	Chloroalkane and chloroalkene degradation
Acetic acid (μmol/g)	0.511453	0.3513	-0.134392	-0.333817	-0.392359	-0.349326	0.378279	-0.519816	-0.0821352	-0.248144	-0.251564	-0.366215	-0.372805	-0.325927	-0.363125	-0.348052	-0.314414	-0.283065	-0.346774	-0.320624	-0.0833197	-0.0574928	-0.0690341	0.269305	-0.0943679	-0.332719	-0.273997	-0.362989	-0.320703	-0.312929	-0.289466	-0.0564615	0.255897	-0.200439	-0.377213	-0.148343	-0.268187	-0.328427	-0.337735	-0.308871	-0.310689	-0.317105	-0.389068	-0.265138	-0.346936	-0.255329	-0.324024	-0.364919	-0.377306
Propionic acid (μmol/g)	0.407983	0.142843	-0.0482964	-0.323934	-0.277881	-0.301189	0.164902	-0.382266	-0.0563718	-0.2006	-0.416264	-0.327496	-0.270452	-0.331385	-0.28884	-0.32006	-0.346839	-0.202566	-0.313464	-0.241476	0.118062	0.112407	0.138732	0.419721	0.138109	-0.342853	-0.285833	-0.322193	-0.198561	-0.227406	-0.329872	0.163248	0.369957	-0.298995	-0.191974	-0.209723	-0.193726	-0.301731	-0.229636	-0.298453	-0.294306	-0.232371	-0.313308	-0.379869	-0.303729	-0.322915	-0.303254	-0.272326	-0.296413
Isobutyric acid (μmol/g)	-0.0485419	-0.04146	0.242282	-0.0269665	0.0197466	-0.207028	-0.17698	0.0933114	-0.0902349	-0.0497124	-0.355799	-0.176829	-0.103466	-0.158098	-0.143869	-0.177051	-0.14663	-0.0690416	-0.154981	-0.0712851	0.109964	0.102323	0.130366	0.0522125	0.11886	-0.255436	-0.139551	-0.110309	-0.039794	-0.0731739	-0.120517	0.132065	0.055218	-0.117892	-0.0676935	-0.186269	-0.075374	-0.212761	-0.252433	-0.291553	-0.304341	-0.12831	-0.150748	-0.209191	-0.154948	-0.0994833	-0.112158	-0.130117	-0.0788486
Butyric acid (μmol/g)	0.0260871	0.16343	0.126063	-0.220085	-0.0488735	-0.101992	-0.0492042	-0.0874618	-0.130202	-0.379314	-0.561265	-0.405137	-0.319441	-0.546962	-0.394763	-0.324589	-0.421716	-0.37284	-0.427232	-0.375454	0.0502293	0.0549099	0.0572926	0.298939	0.0593945	-0.480718	-0.439988	-0.402565	-0.336335	-0.380772	-0.425485	0.0594784	0.226624	-0.336322	-0.256929	-0.400384	-0.378503	-0.39276	-0.252415	-0.453413	-0.313427	-0.326084	-0.395788	-0.4908	-0.448241	-0.483588	-0.42476	-0.344315	-0.380078
Isovaleric acid (μmol/g)	-0.0029071	-0.0602031	0.0576828	-0.116886	-0.268846	-0.430542	-0.00158764	-0.111313	-0.164078	-0.0874923	-0.43294	-0.275096	-0.13829	-0.182919	-0.156403	-0.265533	-0.189334	-0.082859	-0.271831	-0.152561	0.36482	0.355379	0.373014	0.191699	0.365378	-0.350778	-0.223098	-0.211877	-0.0857974	-0.0977314	-0.217215	0.370142	0.283197	-0.401598	0.0532994	-0.103875	-0.0252729	-0.269483	-0.245224	-0.279373	-0.32349	-0.0812883	-0.185957	-0.420526	-0.17979	-0.313259	-0.198386	-0.19384	-0.207164
Pentanoic acid (μmol/g)	-0.0432365	-0.014552	0.135111	-0.221353	-0.170241	-0.205938	0.0953044	-0.173691	-0.0581071	-0.0907096	-0.556865	-0.348618	-0.23105	-0.291769	-0.271434	-0.312561	-0.243526	-0.138635	-0.317139	-0.179255	0.305151	0.290109	0.309862	0.348193	0.314182	-0.43418	-0.245153	-0.284031	-0.145756	-0.163457	-0.189666	0.328572	0.332448	-0.400935	-0.0689	-0.194228	-0.115512	-0.316472	-0.298723	-0.365234	-0.400955	-0.210632	-0.297184	-0.462951	-0.281775	-0.379507	-0.18331	-0.303174	-0.230754
Total VFA (μmol/g)	0.4496	0.3242	-0.0702302	-0.358944	-0.355665	-0.346266	0.296915	-0.472761	-0.107093	-0.312637	-0.409912	-0.436606	-0.406965	-0.438221	-0.422334	-0.401302	-0.400095	-0.339054	-0.424205	-0.375576	-0.0205729	-0.00123765	-0.00455563	0.346899	-0.0235539	-0.436019	-0.365764	-0.429366	-0.357839	-0.367923	-0.378589	0.00932465	0.313269	-0.292238	-0.377165	-0.248088	-0.326657	-0.40118	-0.363875	-0.403139	-0.371501	-0.36013	-0.446789	-0.393342	-0.425927	-0.370934	-0.400305	-0.410099	-0.429418
Note: Numbers with statistically significant differences (P<.05) are shown in bold.
Table4 SCFAs data.
Variables	Acetic acid (μmol/g)	Propionic acid (μmol/g)	Isobutyric acid (μmol/g)	Butyric acid (μmol/g)	Isovaleric acid (μmol/g)	Pentanoic acid (μmol/g)	Total VFA (μmol/g)
LT001	76.4748	15.253	1.27534	19.198	1.22355	1.46938	114.894
LT002	73.3784	12.3045	0.610277	10.4026	0.807022	1.00251	98.5053
LT003	80.2371	16.1998	0.544225	11.124	0.45781	0.751874	109.315
LT004	69.3835	11.3475	0.539384	6.46385	0.602082	0.443296	88.7795
LT005	72.4865	11.0126	0.698533	16.252	0.555386	0.81573	101.821
LT006	46.6876	11.3506	0.928763	10.642	1.25363	1.14043	72.003
LT007	45.3353	8.33732	0.626801	4.36928	0.849206	1.20238	60.7203
LT008	52.3744	11.5581	0.815586	9.82586	0.738816	0.510509	75.8232
LT009	38.8414	6.9968	0.359805	4.79689	1.24415	1.23924	53.4783
LT010	42.1654	10.6617	0.877049	13.7805	1.12625	1.447	70.0578
LS01	48.2331	11.4625	0.934186	14.1734	0.642198	1.03974	76.4851
LS02	16.5491	3.53748	0	2.17674	0	0	22.2633
LS03	38.73	5.76993	0.725773	4.93053	0.578015	0.362125	51.0963
LS04	43.1584	12.4628	0.479125	10.003	1.23734	0.91258	68.2532
LS05	35.1823	11.9694	1.68317	8.28566	1.42412	1.51342	60.058
LS06	48.2084	12.2488	1.48487	15.3287	1.17782	1.59039	80.0389
LS07	50.9272	9.31532	0.716045	7.53929	0.883629	0.379984	69.7615
LS08	22.2652	5.86312	0.441953	4.45501	0.637483	0.522893	34.1857
LS09	45.5055	9.99194	0.881193	10.2398	0.772505	0.812665	68.2036
LS10	39.6203	12.4155	1.0895	11.4118	0.8716	1.44558	66.8542
LS11	49.6054	13.4248	0.868578	23.6723	1.33959	1.69472	90.6054
LS12	29.3823	6.37081	0.575826	5.37215	0.524145	0.392447	42.6177
LS13	59.4	5.18755	0.901124	5.30758	0.676049	0.343744	71.816
LS14	47.257	11.4561	1.0843	13.0666	1.10776	1.43929	75.4111
LS15	26.0701	9.79916	1.12939	12.2871	1.22331	1.0116	51.5206
LS16	31.5855	8.63058	0.814083	6.058	0.802881	0.613797	48.5048
LS17	36.4331	10.5052	1.25045	11.0614	1.1026	0.881831	61.2346
LS18	60.2794	10.3496	0.927952	11.7068	0.796283	0.818153	84.8783
LS19	56.6334	8.61574	0.412261	13.4256	0.549653	1.0714	80.7081
LS20	64.3518	5.98582	0.465532	12.6925	0.710081	0.712788	84.9185
LS21	54.5355	9.91029	1.10135	21.3554	1.00205	1.20206	89.1067
Table5 rs value of the data in Figure 6.
Variables	Pentanoic acid	Isovaleric acid	Isobutyric acid	Butyric acid	Propionic acid	Total VFA	Acetic acid
Unclassified Bacteroidaceae	0.212	0.013	0.074	0.09	0.308	0.345	0.361
Moraxellaceae	-0.151	0.183	0.143	-0.186	-0.102	-0.216	-0.209
Pasteuriacese	-0.242	-0.18	-0.059	-0.201	-0.271	-0.171	-0.1
Veroniaceae	-0.249	-0.183	-0.072	-0.218	-0.266	-0.184	-0.111
Clostridiaceae	0.048	-0.2	-0.24	0.103	-0.108	0.119	0.152
Enterobacteriaceae	-0.351	-0.23	-0.05	-0.307	-0.387	-0.253	-0.149
Family XIII	0.122	0.248	-0.112	-0.15	0.067	-0.053	-0.04
Aerococcaceae	-0.094	0.126	0.135	-0.153	-0.135	-0.408	-0.467
Corynebacteriaceae	-0.169	0.061	0.203	-0.206	-0.175	-0.367	-0.386
Pseudomonadaceae	-0.12	0.034	0.155	-0.031	0.08	-0.106	-0.146
Bifidobacteriaceae	-0.266	-0.16	-0.028	-0.427	-0.272	-0.408	-0.339
vadinBB60	0.072	-0.172	-0.258	0.138	-0.141	0.154	0.192
Unclassified Clostridiales	0.124	-0.101	-0.255	0.102	0.021	0.257	0.306
Unclassified bacteria	0.117	0.101	-0.21	-0.099	0.273	0.003	-0.015
Rikenellaceae	0.523	0.484	0.497	0.279	0.309	0.2	0.081
Enterococcaceae	-0.13	0.067	0.137	-0.132	-0.144	-0.346	-0.388
Coccidioides	-0.245	0.009	0.086	-0.22	-0.208	-0.335	-0.328
Porphyromonadaceae	0.013	-0.04	-0.016	0.065	-0.213	0.092	0.141
Desulfovibrionaceae	0.206	0.441	0.095	-0.02	0.127	-0.105	-0.172
Helicobacteraceae	0.285	0.266	0.025	0.422	0.266	0.24	0.118
Erysipelotrichaceae	-0.366	-0.298	-0.203	-0.276	-0.421	-0.086	0.073
Lactobacillaceae	-0.224	-0.307	-0.189	-0.004	-0.135	0.337	0.488
Spirochaetaceae	0.234	0.337	0.071	0.28	0.217	0.097	-0.016
Peptostreptococcaceae	-0.168	-0.227	-0.181	0.11	-0.076	0.381	0.494
Alcaligenaceae	-0.231	-0.022	0.028	-0.333	-0.329	-0.533	-0.528
Bacteroidaceae	0.014	-0.207	-0.086	0.066	-0.101	0.053	0.073
Ruminococcaceae	0.257	0.253	0.064	0.066	0.196	0.139	0.112
Lachnospiraceae	0.328	0.327	0.035	0.151	0.221	-0.083	-0.216
Prevotellaceae	0.003	-0.288	-0.224	0.173	0.158	0.296	0.316
S24 7	0.193	0.361	0.439	-0.165	0.124	-0.369	-0.479
Note: Numbers with statistically significant differences (P<.05) are shown in bold.
Table6 P value of the data in Figure 6.
Variables	Pentanoic acid	Isovaleric acid	Isobutyric acid	Butyric acid	Propionic acid	Total VFA	Acetic acid
Unclassified Bacteroidaceae	0.253	0.946	0.693	0.632	0.091	0.058	0.046
Moraxellaceae	0.419	0.324	0.442	0.315	0.584	0.243	0.26
Pasteuriacese	0.19	0.334	0.752	0.279	0.14	0.357	0.594
Veroniaceae	0.177	0.324	0.702	0.239	0.148	0.323	0.553
Clostridiaceae	0.8	0.281	0.194	0.582	0.564	0.525	0.416
Enterobacteriaceae	0.053	0.214	0.789	0.093	0.032	0.169	0.425
Family XIII	0.514	0.178	0.548	0.422	0.721	0.778	0.832
Aerococcaceae	0.615	0.501	0.47	0.41	0.468	0.023	0.008
Corynebacteriaceae	0.364	0.746	0.273	0.266	0.347	0.042	0.032
Pseudomonadaceae	0.52	0.854	0.406	0.87	0.667	0.57	0.433
Bifidobacteriaceae	0.148	0.389	0.879	0.016	0.139	0.023	0.062
vadinBB60	0.701	0.354	0.161	0.46	0.45	0.409	0.301
Unclassified Clostridiales	0.508	0.589	0.167	0.586	0.911	0.164	0.094
Unclassified bacteria	0.529	0.59	0.257	0.595	0.137	0.987	0.935
Rikenellaceae	0.003	0.006	0.004	0.129	0.09	0.282	0.664
Enterococcaceae	0.485	0.72	0.461	0.478	0.439	0.056	0.031
Coccidioides	0.185	0.964	0.646	0.233	0.26	0.065	0.072
Porphyromonadaceae	0.943	0.83	0.934	0.727	0.249	0.622	0.449
Desulfovibrionaceae	0.266	0.013	0.611	0.913	0.497	0.575	0.356
Helicobacteraceae	0.121	0.148	0.893	0.018	0.149	0.194	0.527
Erysipelotrichaceae	0.043	0.103	0.273	0.133	0.018	0.644	0.695
Lactobacillaceae	0.226	0.094	0.308	0.983	0.468	0.063	0.005
Spirochaetaceae	0.204	0.064	0.705	0.128	0.242	0.602	0.931
Peptostreptococcaceae	0.367	0.22	0.329	0.554	0.685	0.035	0.005
Alcaligenaceae	0.211	0.904	0.881	0.067	0.071	0.002	0.002
Bacteroidaceae	0.939	0.264	0.645	0.723	0.587	0.777	0.696
Ruminococcaceae	0.162	0.169	0.732	0.724	0.29	0.457	0.549
Lachnospiraceae	0.072	0.073	0.853	0.416	0.232	0.655	0.243
Prevotellaceae	0.987	0.116	0.226	0.353	0.397	0.106	0.083
S24 7	0.299	0.046	0.014	0.376	0.508	0.041	0.006
Note: P<.05 are shown in bold.
Table7 Microflora data.
#OTU ID	DYX	JYT	LJL	PS	WYT	XZK	ZYC	LS1	LS10	LS11	LS12	LS13	LS14	LS15	LS16	LS17	LS18	LS19	LS2	LS20	LS21	LS3	LS4	LS5	LS6	LS7	LS8	LS9	LT001	LT002	LT003	LT004	LT005	LT006	LT007	LT008	LT009	LT010	taxonomy	phylum	class	order	family	genus
0	64	57	260	1587	49	51	163	11222	4087	2263	125	625	2137	5340	2546	303	576	50	7545	148	15395	113	2325	1883	5507	1561	682	1530	7505	6587	17601	20436	4505	9207	14717	12819	9115	6882	Bacteria	Bacteroidetes	Bacteroidia	Bacteroidales	Prevotellaceae	Prevotella
1	36	17	45	473	15	48	56	2954	4112	916	7329	854	8858	2762	11299	4862	1566	274	2145	333	2447	1376	3431	5220	5632	352	8279	8423	2810	627	2508	3528	205	1262	1425	1610	1261	522	Bacteria	Bacteroidetes	Bacteroidia	Bacteroidales	S24-7	Unclassified S24-7
2	11	31	218	46	26	0	20	224	3274	16949	379	76	573	1612	640	337	2	10	18	11	10	72	2026	4316	1014	16823	268	1193	727	215	1334	832	1984	768	713	171	2230	8260	Bacteria	Spirochaetae	Spirochaetes	Spirochaetales	Spirochaetaceae	Treponema
3	15	7	63	812	14	8	64	6083	1450	72	193	2230	2709	2982	1784	328	1301	4174	43	893	26	26	709	2690	585	485	1270	1126	4347	2820	1860	4391	1283	368	2426	3587	3708	1624	Bacteria	Bacteroidetes	Bacteroidia	Bacteroidales	Unclassified Bacteroidales	Unclassified Bacteroidales
4	28	16	33	633	14	11	21	4176	3906	946	669	3201	1427	4193	2053	321	4379	50	1613	74	1598	1312	1568	3590	2191	765	1246	1969	2785	51	601	586	381	690	461	882	699	395	Bacteria	Bacteroidetes	Bacteroidia	Bacteroidales	S24-7	Unclassified S24-7
5	0	2	1	22	1	6	19	22	2001	2341	15901	1027	4518	1435	3388	11390	9	15	9	66	257	13	1894	778	1866	267	11483	2437	14	8	2	2	15	1	4	0	14	14	Bacteria	Proteobacteria	Betaproteobacteria	Burkholderiales	Alcaligenaceae	Oligella
6	22235	118	1550	114	7109	14866	12318	0	79	0	6	1	10	6	1	0	47	0	105	8	0	40	18	1	27	9	1	1	1	2	165	0	45	5	42	18	56	42	Bacteria	Firmicutes	Negativicutes	Selenomonadales	Veillonellaceae	Veillonella
7	3	104	49	87	56	1	79	187	256	409	649	9297	242	480	643	423	135	2840	149	11232	195	347	361	385	103	6633	957	672	1760	12837	302	341	23267	958	822	825	851	355	Bacteria	Firmicutes	Clostridia	Clostridiales	Peptostreptococcaceae	Unclassified Peptostreptococcaceae
8	9	9	31	411	6	7	18	3085	897	18	587	695	80	1061	134	409	6148	3077	2503	1608	1838	35	950	1530	2306	734	408	1132	111	586	531	274	237	687	1268	1207	1005	614	Bacteria	Bacteroidetes	Bacteroidia	Bacteroidales	Prevotellaceae	Prevotella
9	2	12	28	258	7	1	27	1862	30	96	9	9	11	402	97	30	4128	9880	25	6506	27	16	25	41	4	25	1	9	1474	1991	421	359	390	509	1354	2441	1123	1083	Bacteria	Bacteroidetes	Bacteroidia	Bacteroidales	Prevotellaceae	Alloprevotella
10	27	7	59	397	15	27	38	2637	1613	580	341	539	2932	2219	1085	844	2432	388	2538	1380	42	201	1321	1486	4153	984	816	2246	908	1173	873	1120	693	1227	1373	2275	2301	1663	Bacteria	Bacteroidetes	Bacteroidia	Bacteroidales	Bacteroidaceae	Bacteroides
11	58	46	67	180	78	85	86	951	1302	795	1395	851	1174	1314	3586	513	2485	375	808	471	779	430	1956	1080	1899	894	721	1297	939	853	666	638	352	1325	1429	905	1648	850	Bacteria	Bacteroidetes	Bacteroidia	Bacteroidales	S24-7	Unclassified S24-7
12	28	1161	50	753	847	30	79	142	647	112	973	1065	646	855	2547	846	353	50	90	69	82	8815	500	832	847	115	647	463	471	51	539	371	116	1586	1454	1008	3503	383	Bacteria	Proteobacteria	Betaproteobacteria	Burkholderiales	Alcaligenaceae	Parasutterella
13	15	2	27	43	14	7	45	183	1186	208	500	229	639	1238	1317	694	883	25	19	107	1468	64	493	1434	1721	160	1192	1268	460	84	1032	451	76	420	1200	2017	2427	357	Bacteria	Bacteroidetes	Bacteroidia	Bacteroidales	S24-7	Unclassified S24-7
14	5	2	8	11	3	7	19	108	55	86	511	1856	617	117	504	865	4470	2341	55	1943	129	17	91	20	37	23	214	204	824	2685	1015	1140	1837	833	445	554	841	209	Bacteria	Firmicutes	Bacilli	Lactobacillales	Lactobacillaceae	Lactobacillus
15	145	11	10	64	6	9	30	128	102	187	858	4825	232	187	232	147	85	2226	209	1982	27	27	396	312	142	915	536	203	403	2028	46	90	3408	248	262	306	401	86	Bacteria	Firmicutes	Erysipelotrichia	Erysipelotrichales	Erysipelotrichaceae	Turicibacter
16	5	15	10	61	11	2	23	378	1121	6971	132	147	398	676	62	365	204	348	676	1208	11	23	191	1445	1260	2692	90	387	512	640	677	1484	1428	753	298	893	1194	494	Bacteria	Proteobacteria	Epsilonproteobacteria	Campylobacterales	Helicobacteraceae	Helicobacter
17	105	1633	16006	1781	13472	1986	185	27	26	15	11	37	14	17	9	12	15	17	37	26	1656	556	58	38	18	31	4	12	10	39	35	38	31	51	9	58	100	111	Bacteria	Bacteroidetes	Bacteroidia	Bacteroidales	Bacteroidaceae	Bacteroides
18	1	0	1	14	10	3	2	7	1744	57	985	3122	251	2577	123	644	3	0	13	1	18	19	2585	747	2491	3611	1627	71	2	2	0	0	4	1	1	3	1	0	Bacteria	Proteobacteria	Gammaproteobacteria	Pseudomonadales	Moraxellaceae	Psychrobacter
19	16	8	7	48	5	9	15	326	3148	3198	48	42	808	246	430	35	395	202	433	857	120	50	3811	560	331	1504	380	609	179	207	584	877	324	150	1502	225	106	236	Bacteria	Firmicutes	Clostridia	Clostridiales	Lachnospiraceae	Blautia
20	7	3	35	48	10	15	15	203	955	394	549	260	955	2177	1407	1158	612	218	154	196	301	469	995	1492	1413	95	1173	761	676	73	179	176	31	786	428	298	634	405	Bacteria	Bacteroidetes	Bacteroidia	Bacteroidales	S24-7	Unclassified S24-7
21	19	2158	35	0	41	17325	25	1	0	0	2	2	12	1	0	1	0	0	0	0	0	1	3	3	10	3	0	0	1	0	0	5	8	0	41	7	33	36	Bacteria	Bacteroidetes	Bacteroidia	Bacteroidales	Bacteroidaceae	Bacteroides
22	8	5	36	40	10	15	33	268	1057	144	482	391	686	708	1536	536	877	106	1039	96	31	468	378	706	1014	194	285	490	968	200	843	217	73	1634	936	1792	2035	1052	Bacteria	Bacteroidetes	Bacteroidia	Bacteroidales	S24-7	Unclassified S24-7
23	457	2006	2158	2007	7253	1155	207	277	796	250	199	326	754	446	603	490	728	862	1105	1107	2548	3324	492	697	942	257	319	529	564	919	2091	859	458	708	1507	633	566	526	Bacteria	Bacteroidetes	Bacteroidia	Bacteroidales	Bacteroidaceae	Bacteroides
24	0	0	0	6	4	1	8	3	673	217	4463	1494	297	857	705	2496	3	4	5	16	56	11	1185	284	862	967	401	119	1	4	2	0	2	3	2	4	0	1	Bacteria	Firmicutes	Bacilli	Bacillales	Staphylococcaceae	Unclassified Staphylococcaceae
25	5	5	10	7	5	32	13	27	153	60	2121	1481	84	107	407	208	1418	1397	33	2135	38	192	148	32	137	26	85	144	378	1222	191	998	1177	149	226	133	129	230	Bacteria	Firmicutes	Bacilli	Lactobacillales	Lactobacillaceae	Lactobacillus
26	0	3	6	13	0	0	9	126	5	15	611	1810	601	18	631	1680	2	2024	62	142	58	8	151	35	40	7	289	77	346	1429	442	283	2396	357	465	218	224	109	Bacteria	Firmicutes	Bacilli	Lactobacillales	Lactobacillaceae	Lactobacillus
27	7	13875	8	43	2952	8	5	0	2	2	24	2	45	23	71	33	0	3	0	1	24	4	11	42	19	5	89	12	0	0	3	34	3	4	16	29	18	8	Bacteria	Verrucomicrobia	Verrucomicrobiae	Verrucomicrobiales	Verrucomicrobiaceae	Akkermansia
28	13612	316	7	34	452	168	13	1	17	2	0	0	1	0	0	0	32	0	18	0	0	0	3	0	2	0	1	1	1	1	32	2	0	16	2	13	15	11	Bacteria	Firmicutes	Clostridia	Clostridiales	Ruminococcaceae	Unclassified Ruminococcaceae
29	44	30	42	15	40	38	36	28	61	1017	4	25	100	14	32	9	12	16	4994	48	6951	162	15	12	96	25	14	9	7	8	46	40	7	310	222	84	84	77	Bacteria	Bacteroidetes	Bacteroidia	Bacteroidales	Prevotellaceae	Alloprevotella
30	1	21	1	31	0	1	1	121	0	44	61	83	3	10	7	3	109	551	36	158	30	14477	35	12	21	36	19	7	99	85	21	33	179	6	1	5	54	6	Bacteria	Proteobacteria	Gammaproteobacteria	Pasteurellales	Pasteurellaceae	Unclassified Pasteurellaceae
31	23	109	52	359	23	15	18095	0	0	1	19	0	0	0	0	0	0	1	0	7	0	1	39	0	1	0	0	0	0	1	0	1	48	0	0	0	20	18	Bacteria	Firmicutes	Clostridia	Clostridiales	Lachnospiraceae	Blautia
32	5	3	12	30	6	15	18	95	1925	114	2024	446	3067	650	3492	1105	535	33	59	68	76	34	426	1362	2799	455	1040	822	607	785	643	426	134	671	511	947	799	340	Bacteria	Bacteroidetes	Bacteroidia	Bacteroidales	S24-7	Unclassified S24-7
33	22	128	2745	9	455	4749	3611	12	13	3	4	5	22	7	4	9	3	0	5	6	13	2	23	26	13	4	6	11	3	38	6	15	16	15	20	3	15	46	Bacteria	Firmicutes	Clostridia	Clostridiales	Lachnospiraceae	Unclassified Lachnospiraceae
34	5	2	18	31	9	5	14	188	597	320	1120	508	264	747	399	336	375	195	105	163	56	28	814	815	561	234	242	306	332	150	146	93	62	669	202	790	300	265	Bacteria	Bacteroidetes	Bacteroidia	Bacteroidales	S24-7	Unclassified S24-7
35	6	6	25	28	5	7	24	174	175	70	405	144	447	556	581	179	813	52	89	51	220	151	306	323	330	22	260	249	542	247	321	331	67	915	632	1116	1089	461	Bacteria	Bacteroidetes	Bacteroidia	Bacteroidales	S24-7	Unclassified S24-7
36	10	8304	48	0	3004	19	12	1	0	8	0	0	0	1	0	1	0	6	1	0	0	20	0	0	0	7	0	1	0	4	0	20	0	0	0	3	9	15	Bacteria	Firmicutes	Negativicutes	Selenomonadales	Veillonellaceae	Dialister
37	1	2	2	0	0	2	3	1	269	24	2696	386	499	106	1586	1144	7	8	0	28	24	96	94	153	174	4	2284	64	288	5	24	145	15	118	224	45	115	29	Bacteria	Firmicutes	Erysipelotrichia	Erysipelotrichales	Erysipelotrichaceae	Allobaculum
38	2	0	15	628	6	8	27	4304	542	2	9	185	92	414	80	11	1	2	165	1	0	7	96	997	813	52	32	142	665	134	39	888	22	377	652	2426	1545	533	Bacteria	Bacteroidetes	Bacteroidia	Bacteroidales	Prevotellaceae	Prevotella
39	9	6	21	16	4	8	33	138	177	82	105	140	310	302	377	222	154	9	133	21	86	257	172	336	366	31	283	141	254	47	339	126	65	951	665	1164	1828	615	Bacteria	Bacteroidetes	Bacteroidia	Bacteroidales	S24-7	Unclassified S24-7
40	2784	88	204	113	53	50	1164	78	76	45	65	1028	33	22	47	46	83	35	192	27	44	3403	78	38	13	26	51	62	37	64	151	29	34	23	9	26	85	89	Bacteria	Proteobacteria	Gammaproteobacteria	Enterobacteriales	Enterobacteriaceae	Escherichia-Shigella
41	3	0	11	42	2	3	9	296	689	161	200	502	317	853	538	176	10	2	84	8	13	87	355	517	295	280	665	407	478	23	161	55	102	777	408	290	392	243	Bacteria	Bacteroidetes	Bacteroidia	Bacteroidales	S24-7	Unclassified S24-7
42	7	2	13	21	5	3	17	132	399	406	9	26	228	363	177	191	1	50	587	3	6	8	435	473	525	459	75	177	46	66	889	583	221	472	267	244	924	508	Bacteria	Unclassified Bacteria	Unclassified Bacteria	Unclassified Bacteria	Unclassified Bacteria	Unclassified Bacteria
43	67	734	22	1409	16	2598	13	292	210	66	78	219	121	240	172	191	498	114	217	455	1165	2026	89	220	352	116	55	255	379	288	373	512	120	345	738	657	527	271	Bacteria	Bacteroidetes	Bacteroidia	Bacteroidales	Porphyromonadaceae	Parabacteroides
44	9	1960	2348	1665	3025	1292	23	22	3	11	1	2	1	4	7	3	0	4	2	1	1	12	40	4	2	1	9	5	9	16	4	13	6	10	2	8	26	18	Bacteria	Firmicutes	Clostridia	Clostridiales	Ruminococcaceae	Faecalibacterium
45	1	16	3	25	2	8	5	22	880	2669	141	112	2677	401	1259	1774	631	569	14	625	142	22	673	1338	1668	765	5055	2991	44	87	39	62	61	12	235	79	48	6	Bacteria	Firmicutes	Clostridia	Clostridiales	Lachnospiraceae	Blautia
46	3	1	11	89	7	6	6	565	486	147	100	129	648	1105	504	198	672	233	521	347	282	5	265	510	552	74	546	329	807	255	238	445	117	350	372	736	521	259	Bacteria	Bacteroidetes	Bacteroidia	Bacteroidales	S24-7	Unclassified S24-7
47	1	0	10	17	4	2	1	49	252	159	65	391	107	769	319	83	85	50	9	28	54	6	178	506	361	60	131	227	628	86	265	498	99	366	388	601	403	256	Bacteria	Bacteroidetes	Bacteroidia	Bacteroidales	S24-7	Unclassified S24-7
48	3	8	11	33	4	1	11	282	118	102	323	188	265	564	507	150	458	32	113	61	326	39	184	289	369	30	210	208	115	194	160	195	32	466	230	560	470	199	Bacteria	Bacteroidetes	Bacteroidia	Bacteroidales	S24-7	Unclassified S24-7
49	6	4	9	9	0	7	0	10	49	414	9	197	307	22	35	13	791	542	763	252	1522	10	78	179	205	460	189	207	59	30	444	161	143	5	152	65	10	32	Bacteria	Bacteroidetes	Bacteroidia	Bacteroidales	Prevotellaceae	Prevotella
50	4	0	4	15	2	2	15	65	243	108	884	151	376	1060	821	1193	845	163	18	102	159	46	366	270	719	69	689	517	65	43	186	56	31	531	228	311	410	94	Bacteria	Bacteroidetes	Bacteroidia	Bacteroidales	S24-7	Unclassified S24-7
51	6132	31	113	1	549	130	13	7	9	0	0	0	0	2	0	0	4	0	21	0	0	0	0	0	0	1	0	3	0	0	19	1	0	0	1	1	11	13	Bacteria	Firmicutes	Clostridia	Clostridiales	Lachnospiraceae	Unclassified Lachnospiraceae
52	0	0	0	1	1	1	1	1	513	248	742	387	468	524	209	582	2	1	3	6	10	5	661	207	696	235	1178	296	0	1	1	0	0	1	3	0	0	0	Bacteria	Proteobacteria	Betaproteobacteria	Burkholderiales	Alcaligenaceae	Paenalcaligenes
53	14	9	11	35	16	7	6	223	1003	1322	48	176	792	640	285	59	2197	64	686	106	8	19	291	1552	926	658	581	1057	456	8	18	70	12	220	5	9	198	12	Bacteria	Firmicutes	Clostridia	Clostridiales	Lachnospiraceae	Unclassified Lachnospiraceae
54	119	415	144	7	1595	1007	2882	9	89	0	5	0	3	0	0	1	82	0	138	1	0	1	6	1	2	8	0	4	1	3	241	1	14	2	8	7	9	19	Bacteria	Firmicutes	Clostridia	Clostridiales	Lachnospiraceae	Unclassified Lachnospiraceae
55	6	1	1	0	1	2	0	1	195	479	8	70	47	875	85	24	1741	192	3	21	7	1	83	56	299	251	114	416	3	2	3	6	11	1416	1	60	10	1	Bacteria	Firmicutes	Clostridia	Clostridiales	Ruminococcaceae	Ruminococcus
56	0	0	10	21	2	1	6	149	159	345	7	43	239	93	44	100	7	38	115	9	76	4	86	597	159	511	251	137	68	22	189	637	244	1079	263	174	251	218	Bacteria	Proteobacteria	Deltaproteobacteria	Desulfovibrionales	Desulfovibrionaceae	Desulfovibrio
57	2	1	4	4	2	2	4	9	28	76	170	255	175	383	434	28	176	3	1	21	8	3	337	228	1311	12	406	555	265	85	102	457	139	109	322	507	93	68	Bacteria	Firmicutes	Clostridia	Clostridiales	Ruminococcaceae	Unclassified Ruminococcaceae
58	2	15	1	5	0	28	4	16	14	17	11	164	11	13	27	12	28	4978	1	479	11	45	19	19	10	52	17	9	66	433	7	16	212	49	35	26	102	37	Bacteria	Firmicutes	Clostridia	Clostridiales	Clostridiaceae_1	Clostridium_sensu_stricto_1
59	0	3	4	7	3	1	1	29	374	632	59	258	527	107	197	138	21	78	59	1093	10	76	237	174	59	509	200	102	50	28	65	163	60	331	174	64	159	120	Bacteria	Proteobacteria	Deltaproteobacteria	Desulfovibrionales	Desulfovibrionaceae	Desulfovibrio
60	9	2	5	74	3	0	1	491	536	188	63	93	326	89	351	59	1138	4	426	15	538	61	168	369	259	307	146	81	65	127	246	519	97	258	175	471	166	57	Bacteria	Bacteroidetes	Bacteroidia	Bacteroidales	S24-7	Unclassified S24-7
61	1	1	4	33	3	4	2	210	114	168	58	358	844	255	195	63	25	21	102	65	496	23	165	178	214	55	131	281	267	218	155	179	73	137	152	234	131	119	Bacteria	Bacteroidetes	Bacteroidia	Bacteroidales	S24-7	Unclassified S24-7
62	1	1	2	37	1	1	0	238	308	102	297	260	211	681	267	67	145	62	151	94	126	8	300	316	372	49	107	166	159	23	80	149	37	208	154	254	170	106	Bacteria	Bacteroidetes	Bacteroidia	Bacteroidales	S24-7	Unclassified S24-7
63	3	3	7	79	5	2	4	575	293	46	116	267	192	1561	879	144	698	3	32	53	48	70	389	924	701	179	115	144	126	8	41	38	39	161	32	113	164	365	Bacteria	Bacteroidetes	Bacteroidia	Bacteroidales	S24-7	Unclassified S24-7
64	2	78	5436	2	13	10	43	11	18	0	0	12	10	11	4	1	0	0	20	0	4	0	0	23	6	2	4	3	62	3	4	15	2	47	10	12	4	11	Bacteria	Firmicutes	Clostridia	Clostridiales	Lachnospiraceae	Coprococcus
65	6	4	9	123	5	6	9	767	60	39	20	54	241	105	103	95	682	4	960	588	21	16	616	41	226	56	489	38	7	1	104	33	9	4	3	0	8	12	Bacteria	Firmicutes	Clostridia	Clostridiales	Lachnospiraceae	Unclassified Lachnospiraceae
66	7	109	2447	20	586	35	2102	3	5	1	4	5	0	2	2	2	9	5	11	4	2	2	5	9	5	1	1	5	1	2	9	0	5	10	2	6	9	22	Bacteria	Firmicutes	Clostridia	Clostridiales	Ruminococcaceae	Flavonifractor
67	4	11	9	31	10	7	13	146	169	66	31	142	106	153	104	72	152	1041	55	2375	119	628	29	257	329	85	47	206	68	115	716	534	53	156	209	412	603	129	Bacteria	Bacteroidetes	Bacteroidia	Bacteroidales	Bacteroidaceae	Bacteroides
68	2	1	0	103	0	2	1	837	379	350	1	45	18	275	3	1	211	3	1126	255	1	2	3	25	281	3	7	37	122	423	5	1	26	151	73	40	19	53	Bacteria	Firmicutes	Clostridia	Clostridiales	Ruminococcaceae	Ruminococcus
69	36	21	35	23	41	57	40	106	213	75	236	163	61	515	296	402	948	113	60	79	24	79	114	156	321	50	237	100	164	88	262	70	75	220	184	98	253	120	Bacteria	Bacteroidetes	Bacteroidia	Bacteroidales	S24-7	Unclassified S24-7
70	6	1	19	52	33	11	16	217	293	98	203	126	29	327	208	171	83	46	213	15	135	36	182	181	176	54	198	219	262	48	89	194	44	257	159	349	375	98	Bacteria	Bacteroidetes	Bacteroidia	Bacteroidales	S24-7	Unclassified S24-7
71	3	1	4	10	2	7	7	50	171	195	9	28	143	243	59	20	388	77	91	285	56	5	119	369	396	255	25	62	88	71	314	364	142	236	199	168	157	181	Bacteria	Firmicutes	Clostridia	Clostridiales	Ruminococcaceae	Oscillibacter
72	1	4	2	18	2	2	2	138	429	89	104	43	153	389	239	208	2	0	37	6	5	249	167	208	130	19	378	229	504	247	48	50	12	83	66	46	92	19	Bacteria	Bacteroidetes	Bacteroidia	Bacteroidales	S24-7	Unclassified S24-7
73	1	3	8	6	6	7	4	26	105	75	27	267	224	296	180	39	4	105	37	561	164	16	38	108	384	9	90	229	25	65	121	152	35	48	537	135	158	42	Bacteria	Bacteroidetes	Bacteroidia	Bacteroidales	Porphyromonadaceae	Parabacteroides
74	2176	2148	285	450	386	463	133	3	140	10	1288	352	171	19	731	495	81	11	122	8	12	28	59	289	54	1	126	58	40	6	229	91	4	63	399	109	203	31	Bacteria	Actinobacteria	Actinobacteria	Bifidobacteriales	Bifidobacteriaceae	Bifidobacterium
75	1	2	2	5	3	2	4	6	141	44	209	7	71	511	140	679	0	0	4	1	22	5	420	351	188	18	743	75	4	0	35	3	1	16	6	4	15	20	Bacteria	Proteobacteria	Deltaproteobacteria	Desulfovibrionales	Desulfovibrionaceae	Desulfovibrio
76	2	0	4	12	0	1	1	103	172	139	13	43	148	452	33	22	139	126	14	233	296	5	115	311	251	30	194	32	122	156	82	24	21	84	200	90	48	56	Bacteria	Bacteroidetes	Bacteroidia	Bacteroidales	Rikenellaceae	Alistipes
77	2	1	7	23	3	5	3	95	141	65	157	68	319	357	526	277	230	7	78	34	295	41	266	266	306	15	290	266	268	22	433	452	66	225	224	220	153	88	Bacteria	Bacteroidetes	Bacteroidia	Bacteroidales	S24-7	Unclassified S24-7
78	2	1	1	5	2	3	5	3	102	31	105	267	58	122	480	144	0	106	0	82	9	501	59	71	83	44	184	103	68	14	59	63	25	131	82	166	422	78	Bacteria	Proteobacteria	Betaproteobacteria	Burkholderiales	Alcaligenaceae	Parasutterella
79	8	6	16	159	1862	2376	11	1	15	6	1	1	6	0	5	15	4	3	1	2	4	0	5	5	12	4	5	4	6	8	5	17	0	8	20	34	28	44	Bacteria	Firmicutes	Clostridia	Clostridiales	Lachnospiraceae	Unclassified Lachnospiraceae
80	76	1	153	63	226	129	37	108	51	60	114	3	80	75	141	364	83	2	42	7	138	74	61	86	146	10	114	100	25	7	33	70	7	51	118	870	111	47	Bacteria	Proteobacteria	Gammaproteobacteria	Pseudomonadales	Pseudomonadaceae	Pseudomonas
81	0	0	1	2	1	1	0	0	133	13	503	111	116	147	487	206	3	3	0	6	6	32	38	93	43	3	370	50	61	4	25	407	12	151	254	56	104	31	Bacteria	Firmicutes	Erysipelotrichia	Erysipelotrichales	Erysipelotrichaceae	Allobaculum
82	4	3381	3	0	2	3	7	0	0	4	0	0	0	0	1	0	0	2	2	0	0	3	0	0	0	0	0	0	1	0	0	10	0	0	0	0	3	5	Bacteria	Firmicutes	Clostridia	Clostridiales	Ruminococcaceae	Unclassified Ruminococcaceae
83	6	2	3	9	2	1	2	67	325	335	83	588	76	208	80	36	0	52	15	31	0	12	93	173	207	165	141	157	49	6	83	19	30	28	168	29	81	21	Bacteria	Bacteroidetes	Bacteroidia	Bacteroidales	Rikenellaceae	Rikenella
84	0	0	1	1	1	0	9	2	3	0	77	9	164	529	54	0	138	161	5	654	1	11	1408	74	2	4	6	2	3	0	5	1	148	1	1	2	25	1	Bacteria	Firmicutes	Clostridia	Clostridiales	Lachnospiraceae	Blautia
85	7	11	21	52	22	11	7	266	465	159	909	1101	255	1672	733	423	30	113	154	40	52	531	551	718	516	166	964	379	294	163	203	261	109	741	329	860	449	184	Bacteria	Bacteroidetes	Bacteroidia	Bacteroidales	S24-7	Unclassified S24-7
86	2	4	61	1	2	3	10	5	347	8	20	102	9	4	88	6	3	0	1	2	2	1	8	84	3	5	18	15	16	21	178	222	1	35	3	4	356	1663	Bacteria	Firmicutes	Clostridia	Clostridiales	Lachnospiraceae	Blautia
87	5	0	4	1	1	0	4	2	712	206	31	7	143	394	17	153	1076	54	36	274	8	2	266	22	19	323	50	36	10	1	7	1	5	38	35	14	19	5	Bacteria	Firmicutes	Clostridia	Clostridiales	Ruminococcaceae	Unclassified Ruminococcaceae
88	1	0	7	1	0	0	1	2	249	168	7	9	229	115	117	92	0	0	104	2	2	2	50	161	57	283	97	311	63	41	372	37	67	161	12	130	105	157	Bacteria	Proteobacteria	Deltaproteobacteria	Desulfovibrionales	Desulfovibrionaceae	Desulfovibrio
89	2	1	5	10	237	3	4	71	316	1	2	49	768	293	21	71	2	62	453	26	125	2	21	431	456	3	37	261	9	60	58	73	7	6	56	53	206	120	Bacteria	Firmicutes	Clostridia	Clostridiales	Ruminococcaceae	Unclassified Ruminococcaceae
90	12	6	27	9	10	11	18	62	255	75	17	58	93	103	64	88	339	181	54	553	160	2	102	310	231	222	25	117	71	159	516	585	141	179	196	111	279	483	Bacteria	Firmicutes	Clostridia	Clostridiales	Ruminococcaceae	Unclassified Ruminococcaceae
91	2	3	3	9	4	4	3	49	130	18	145	118	336	445	426	88	141	12	23	23	161	36	175	245	217	19	147	160	144	71	92	109	34	167	71	137	67	39	Bacteria	Bacteroidetes	Bacteroidia	Bacteroidales	S24-7	Unclassified S24-7
92	2	1	3	23	2	0	2	113	212	85	158	522	99	518	200	93	4	119	141	108	22	14	155	127	47	25	258	65	109	6	15	24	38	136	41	30	69	23	Bacteria	Bacteroidetes	Bacteroidia	Bacteroidales	S24-7	Unclassified S24-7
93	5	1	5	2	1	5	14	6	5	6	4	4	2	44	10	7	0	0	2	0	2	58	3	5	11	1	13	7	42	83	46	36	7	661	314	330	957	254	Bacteria	Bacteroidetes	Bacteroidia	Bacteroidales	S24-7	Unclassified S24-7
94	2	8	5	19	13	7	7	13	3	29	12	16	244	204	369	134	26	1	56	12	5	14	345	261	426	419	223	71	12	6	3	13	5	10	49	4	70	8	Bacteria	Firmicutes	Clostridia	Clostridiales	Lachnospiraceae	Blautia
95	2	1	2	5	1	0	3	29	190	390	3	25	132	216	35	16	2	345	32	466	14	1	122	124	91	119	85	74	81	21	60	80	82	192	213	109	97	128	Bacteria	Bacteroidetes	Bacteroidia	Bacteroidales	Porphyromonadaceae	Odoribacter
96	1	0	2	15	5	1	4	113	32	20	15	50	20	197	77	41	41	78	290	58	2	21	36	118	124	17	32	70	80	1	43	19	17	92	242	209	573	123	Bacteria	Bacteroidetes	Bacteroidia	Bacteroidales	S24-7	Unclassified S24-7
97	2	1	1	0	2837	4	3	0	0	0	0	0	0	2	0	0	0	0	0	0	0	0	0	0	0	4	0	0	0	0	0	0	0	0	0	8	0	2	Bacteria	Firmicutes	Negativicutes	Selenomonadales	Veillonellaceae	Megamonas
98	1	0	5	2	0	0	3	2	202	4	38	102	129	486	42	26	1	0	1	0	278	0	45	48	183	1	30	26	348	92	33	117	16	5	21	5	222	265	Bacteria	Firmicutes	Clostridia	Clostridiales	Lachnospiraceae	Coprococcus
99	3	2	3	3	1	1	6	1	41	41	257	126	66	131	152	184	2	6	47	12	297	6	85	86	167	47	35	22	53	14	65	127	51	104	82	175	301	112	Bacteria	Bacteroidetes	Bacteroidia	Bacteroidales	S24-7	Unclassified S24-7
100	0	0	3	7	1	2	3	39	107	40	68	102	44	272	199	44	49	27	28	80	70	2	148	102	75	45	83	41	54	7	34	17	16	131	298	255	165	73	Bacteria	Bacteroidetes	Bacteroidia	Bacteroidales	S24-7	Unclassified S24-7
101	5	5	9	3	10	9	7	3	270	235	62	247	112	190	58	17	0	0	1	1	56	6	79	166	255	68	117	131	130	64	118	1	9	48	195	89	58	23	Bacteria	Bacteroidetes	Bacteroidia	Bacteroidales	Rikenellaceae	Unclassified Rikenellaceae
102	0	0	4	11	1	0	1	64	85	47	36	71	111	175	177	62	0	0	117	43	63	1	175	147	469	25	92	160	105	42	82	62	16	21	31	37	22	41	Bacteria	Bacteroidetes	Bacteroidia	Bacteroidales	Unclassified Bacteroidales	Unclassified Bacteroidales
103	2	3	1	0	0	2935	3	0	0	0	0	0	2	0	0	0	0	0	0	0	0	0	0	0	3	0	0	0	0	0	0	0	0	0	11	0	3	1	Bacteria	Firmicutes	Negativicutes	Selenomonadales	Veillonellaceae	Megasphaera
104	27	18	69	1747	109	733	1	4	1	0	0	0	1	0	1	0	0	1	1	0	2	17	36	3	5	3	4	3	1	1	1	0	2	0	1	0	4	2	Bacteria	Proteobacteria	Gammaproteobacteria	Pasteurellales	Pasteurellaceae	Haemophilus
105	0	0	1	0	0	1	1	3	73	59	638	176	71	78	282	540	2	0	0	7	13	0	90	143	91	24	114	72	3	2	2	3	1	2	1	0	0	0	Bacteria	Actinobacteria	Actinobacteria	Corynebacteriales	Corynebacteriaceae	Corynebacterium
106	0	0	0	4	1	0	18	1	127	87	312	211	247	76	84	295	0	1	0	2	9	38	77	47	103	82	377	180	1	0	5	0	3	1	0	1	2	3	Bacteria	Proteobacteria	Gammaproteobacteria	Enterobacteriales	Enterobacteriaceae	Proteus
107	1	232	5	1588	1933	7	6	9	13	40	4	0	4	3	11	18	113	23	5	171	1	4	30	18	3	4	11	9	35	7	63	9	17	23	8	9	19	32	Bacteria	Firmicutes	Clostridia	Clostridiales	Lachnospiraceae	Pseudobutyrivibrio
108	3	1	0	22	0	0	0	146	0	1	0	0	0	1	3	5	1236	3	38	3	0	3	0	2	1	1	0	0	0	0	4	599	2	1	0	272	0	0	Bacteria	Firmicutes	Clostridia	Clostridiales	Lachnospiraceae	Blautia
109	2	0	1	1	2	1	1	1	218	137	148	164	106	430	229	214	18	3	3	7	5	6	144	212	271	106	291	139	32	4	16	13	16	30	6	6	30	3	Bacteria	Bacteroidetes	Bacteroidia	Bacteroidales	S24-7	Unclassified S24-7
110	4	1	9	15	6	4	6	79	131	35	229	35	136	406	132	111	574	12	42	10	24	13	147	195	219	17	129	180	56	14	60	45	17	127	183	185	521	173	Bacteria	Bacteroidetes	Bacteroidia	Bacteroidales	S24-7	Unclassified S24-7
111	0	0	0	0	1	1	0	1	159	69	229	231	58	56	101	27	0	1	1	6	2	1	7	287	115	554	155	187	5	1	2	23	2	1	2	0	0	0	Bacteria	Firmicutes	Clostridia	Clostridiales	Ruminococcaceae	Unclassified Ruminococcaceae
112	1	0	3	1	0	0	1	3	4	7	81	367	15	19	148	232	58	257	1	82	10	14	12	4	2	5	29	34	106	157	81	315	102	31	46	32	13	18	Bacteria	Firmicutes	Bacilli	Lactobacillales	Lactobacillaceae	Lactobacillus
113	1	1	9	8	1	2	4	50	94	55	102	41	68	197	246	80	48	62	28	35	17	11	124	158	128	56	64	50	37	6	9	17	12	88	47	40	166	111	Bacteria	Bacteroidetes	Bacteroidia	Bacteroidales	S24-7	Unclassified S24-7
114	0	1	11	2	1	2	9	7	19	31	14	3	24	10	26	66	263	24	14	202	2	30	52	13	7	21	58	18	7	2	106	32	6	655	186	48	407	393	Bacteria	Proteobacteria	Deltaproteobacteria	Desulfovibrionales	Desulfovibrionaceae	Desulfovibrio
115	7	45	1245	36	389	357	16	14	2	5	3	3	4	3	0	3	3	2	0	2	9	9	4	8	9	12	2	4	1	8	1	18	0	9	5	6	3	14	Bacteria	Firmicutes	Clostridia	Clostridiales	Lachnospiraceae	Unclassified Lachnospiraceae
116	0	4	4	8	0	1	4	47	13	87	6	8	24	30	6	4	7	855	2	514	2	3	0	23	140	75	12	19	43	12	38	19	18	55	22	30	42	61	Bacteria	Firmicutes	Clostridia	Clostridiales	vadinBB60	Unclassified vadinBB60
117	0	0	1	11	0	0	0	94	366	8	0	18	93	85	55	21	0	1	319	1	0	26	51	108	251	27	56	319	42	16	55	56	13	5	12	6	11	26	Bacteria	Bacteroidetes	Bacteroidia	Bacteroidales	Prevotellaceae	Paraprevotella
118	0	0	1	3	0	0	2	26	103	43	11	16	94	316	106	8	484	23	1	32	22	0	41	20	65	8	46	48	148	118	0	10	1	4	2	108	55	84	Bacteria	Firmicutes	Clostridia	Clostridiales	Ruminococcaceae	Ruminococcus
119	0	0	0	3	0	0	0	0	1	206	1	6	1	79	3	0	0	0	0	0	0	0	35	21	0	3	44	272	896	38	4	80	22	81	1	86	6	42	Bacteria	Firmicutes	Clostridia	Clostridiales	Ruminococcaceae	Unclassified Ruminococcaceae
120	1	1	2	11	2	2	1	79	85	42	58	35	90	174	78	61	66	1	23	1	33	7	76	86	122	12	114	92	118	9	39	67	11	124	93	64	224	46	Bacteria	Bacteroidetes	Bacteroidia	Bacteroidales	S24-7	Unclassified S24-7
121	2	2575	1	33	35	4	3	0	0	0	2	0	0	19	21	2	0	0	0	0	0	2	0	0	0	26	25	0	70	0	0	8	3	0	0	50	52	3	Bacteria	Bacteroidetes	Bacteroidia	Bacteroidales	Prevotellaceae	Prevotella
122	2	61	7	411	99	3353	3	1	0	0	0	0	2	0	0	0	0	0	1	0	0	1	6	0	3	0	0	3	0	1	0	1	0	0	7	0	6	10	Bacteria	Firmicutes	Clostridia	Clostridiales	Lachnospiraceae	Unclassified Lachnospiraceae
123	7	10	9	3	5	5	21	7	15	41	8	1	6	5	16	72	27	530	2	217	45	7	38	75	1	0	26	61	6	2	4	20	93	2	44	9	326	173	Bacteria	Firmicutes	Clostridia	Clostridiales	Lachnospiraceae	Blautia
124	1	1	5	11	1	1	5	53	79	76	1	6	41	79	24	31	46	7	25	21	31	1	65	165	103	56	13	72	16	5	39	96	5	108	85	204	178	129	Bacteria	Firmicutes	Clostridia	Clostridiales	Ruminococcaceae	Unclassified Ruminococcaceae
125	0	0	5	3	1	0	0	12	39	10	8	12	70	169	26	116	9	2	3	10	63	2	63	52	319	22	18	20	164	37	17	43	15	264	277	61	32	46	Bacteria	Firmicutes	Clostridia	Clostridiales	Ruminococcaceae	Unclassified Ruminococcaceae
126	3	1	2	0	0	1843	1	0	0	0	0	0	0	0	0	0	0	0	0	0	0	0	0	0	0	0	0	0	0	0	0	0	0	0	7	0	0	0	Bacteria	Firmicutes	Negativicutes	Selenomonadales	Veillonellaceae	Veillonella
127	4	0	6	6	0	3	2	19	22	4	23	17	38	58	67	58	446	3	11	5	30	63	36	51	46	3	31	22	69	26	65	48	11	82	61	115	151	45	Bacteria	Bacteroidetes	Bacteroidia	Bacteroidales	S24-7	Unclassified S24-7
128	0	0	1	1	0	0	1	1	13	4	193	58	57	22	368	489	4	1	0	12	12	10	7	23	33	1	206	6	8	0	1	5	1	12	78	9	19	9	Bacteria	Actinobacteria	Coriobacteriia	Coriobacteriales	Coriobacteriaceae	Olsenella
129	0	0	2	0	0	0	4	0	15	6	603	207	27	7	319	179	1	2	0	7	6	7	7	15	8	0	78	6	19	1	6	30	2	14	81	6	25	10	Bacteria	Firmicutes	Erysipelotrichia	Erysipelotrichales	Erysipelotrichaceae	Allobaculum
130	0	0	0	40	1	1	6	256	0	0	1	0	100	0	1	0	0	0	0	1	2	0	4	6	1	0	1	0	75	32	14	71	12	566	64	390	199	2	Bacteria	Firmicutes	Clostridia	Clostridiales	Lachnospiraceae	Unclassified Lachnospiraceae
131	1	2	2	0	1	0	3	4	251	144	22	28	138	51	38	0	0	0	7	1	3	5	74	228	181	62	72	107	13	66	3	5	0	5	10	94	8	54	Bacteria	Firmicutes	Clostridia	Clostridiales	Lachnospiraceae	Anaerosporobacter
132	1	1	3	5	1	1	0	21	3	16	3	3	57	43	28	71	189	252	1	154	2	4	76	431	41	111	341	59	68	3	12	8	18	46	4	4	37	172	Bacteria	Firmicutes	Clostridia	Clostridiales	Lachnospiraceae	Blautia
133	0	0	2	0	0	1	5	1	21	1	3	37	24	56	64	30	333	0	0	2	107	0	50	91	128	47	48	45	120	2	1	97	4	56	107	1	136	8	Bacteria	Firmicutes	Clostridia	Clostridiales	Ruminococcaceae	Unclassified Ruminococcaceae
134	1	0	5	12	1	4	6	46	87	76	3	19	86	82	61	19	283	370	29	187	7	3	84	91	98	69	56	65	89	108	35	111	63	373	835	484	374	111	Bacteria	Firmicutes	Clostridia	Clostridiales	Ruminococcaceae	Intestinimonas
135	14	740	3	1343	6	1065	15	5	22	5	2	27	8	2	9	19	12	63	18	41	1	29	28	43	46	15	11	10	21	8	20	40	15	10	49	5	18	6	Bacteria	Bacteroidetes	Bacteroidia	Bacteroidales	Bacteroidaceae	Bacteroides
136	2	4	7	13	3	4	4	54	47	26	41	22	43	50	102	40	56	15	97	14	84	74	53	60	66	34	31	23	33	18	17	33	13	62	47	54	173	98	Bacteria	Bacteroidetes	Bacteroidia	Bacteroidales	S24-7	Unclassified S24-7
137	5	5	11	5	8	10	10	36	162	50	10	20	91	73	24	26	108	10	47	208	28	7	64	200	86	221	12	72	38	21	82	144	25	122	123	60	129	208	Bacteria	Firmicutes	Clostridia	Clostridiales	Ruminococcaceae	Unclassified Ruminococcaceae
138	5	1182	2	18	93	225	4	4	18	14	0	3	26	24	8	4	15	34	9	18	2	4	50	9	8	111	4	4	7	21	32	41	8	40	80	176	123	72	Bacteria	Firmicutes	Clostridia	Clostridiales	Defluviitaleaceae	Unclassified Defluviitaleaceae
139	2	1	24	4	1	2	9	48	8	1	0	1	1	0	2	1	21	8	6	31	3	3	1	13	4	0	1	0	76	11	14	2	4	88	57	213	235	691	Bacteria	Firmicutes	Clostridia	Clostridiales	Lachnospiraceae	Blautia
140	5	4	3	23	0	2	4	188	1	0	4	42	12	8	5	1	479	18	22	106	4	3	4	19	89	21	3	2	238	4	38	9	139	198	10	11	29	10	Bacteria	Firmicutes	Clostridia	Clostridiales	Lachnospiraceae	Unclassified Lachnospiraceae
141	0	0	0	1661	0	0	0	0	0	0	0	0	0	0	1	0	0	0	1	0	0	2	30	0	0	0	1	0	7	0	0	1	0	0	0	0	5	0	Bacteria	Firmicutes	Clostridia	Clostridiales	Ruminococcaceae	Subdoligranulum
142	0	1	3	420	3	1	11	2	26	19	1	0	0	35	6	5	4	33	2	0	0	0	9	0	48	1	2	0	13	60	109	253	20	48	2	32	735	70	Bacteria	Firmicutes	Clostridia	Clostridiales	Unclassified Clostridiales	Unclassified Clostridiales
143	1	0	0	1	0	1	0	0	14	10	56	6	114	0	370	0	0	1	279	4	0	1	56	24	63	103	118	38	2	0	50	7	1	11	12	26	12	1	Bacteria	Firmicutes	Clostridia	Clostridiales	Ruminococcaceae	Unclassified Ruminococcaceae
144	0	0	0	0	0	0	1	0	83	40	332	26	83	160	47	108	1	0	2	1	6	2	83	56	150	47	165	45	0	1	0	0	0	0	1	0	0	0	Bacteria	Firmicutes	Bacilli	Lactobacillales	Aerococcaceae	Facklamia
145	3	4	5	11	3	7	3	33	42	92	4	15	54	64	24	14	96	135	29	111	23	4	61	71	62	77	39	53	48	17	26	63	47	158	107	69	73	98	Bacteria	Firmicutes	Clostridia	Clostridiales	Ruminococcaceae	Unclassified Ruminococcaceae
146	0	0	0	6	0	0	3	38	75	23	67	15	108	59	53	43	6	21	49	0	10	18	24	22	67	0	116	66	44	9	63	45	26	120	37	52	67	6	Bacteria	Firmicutes	Erysipelotrichia	Erysipelotrichales	Erysipelotrichaceae	Unclassified Erysipelotrichaceae
147	0	939	1	57	146	4	2	2	4	3	1	2	0	8	1	1	1	0	6	0	0	3	2	13	7	0	3	0	8	2	9	18	6	3	17	23	9	2	Bacteria	Bacteroidetes	Bacteroidia	Bacteroidales	Porphyromonadaceae	Odoribacter
148	1	0	3	12	1	0	6	56	63	9	46	17	25	112	63	16	41	36	105	22	3	51	62	47	23	22	74	29	88	24	22	21	13	99	49	102	112	55	Bacteria	Bacteroidetes	Bacteroidia	Bacteroidales	S24-7	Unclassified S24-7
149	1	1	1	7	0	0	2	74	29	6	3	14	66	192	11	8	95	29	12	4	60	0	8	61	80	11	14	39	86	1	2	10	6	180	63	0	38	46	Bacteria	Firmicutes	Clostridia	Clostridiales	Unclassified Clostridiales	Unclassified Clostridiales
150	0	1	2	0	0	0	2	6	3	12	1	23	23	11	5	13	2	10	0	1503	2	0	7	29	4	24	2	0	12	3	41	88	40	8	63	62	47	136	Bacteria	Firmicutes	Clostridia	Clostridiales	Ruminococcaceae	Ruminococcus
151	15	69	41	251	288	510	41	3	0	1	25	51	0	2	8	1	2	7	3	1	0	27	4	1	3	2	1	2	3	10	6	10	7	3	1	0	6	3	Bacteria	Firmicutes	Bacilli	Lactobacillales	Streptococcaceae	Streptococcus
152	0	0	1	14	0	0	0	139	0	0	0	2	1	0	1	0	0	0	0	0	2	0	1	7	0	0	0	0	10	0	0	2	8	996	7	0	1	0	Bacteria	Firmicutes	Clostridia	Clostridiales	Ruminococcaceae	Unclassified Ruminococcaceae
153	0	0	4	6	3	1	4	71	17	38	22	21	15	59	36	26	11	58	8	21	19	0	28	52	59	21	14	45	22	18	23	45	8	92	86	113	131	32	Bacteria	Bacteroidetes	Bacteroidia	Bacteroidales	S24-7	Unclassified S24-7
154	2	2	3	0	100	1041	11	0	0	0	0	0	0	0	0	0	0	0	0	0	0	0	0	0	1	0	0	0	0	0	0	0	0	0	7	0	2	0	Bacteria	Firmicutes	Negativicutes	Selenomonadales	Veillonellaceae	Megasphaera
155	0	0	1	6	1	0	3	26	84	16	62	45	22	252	178	111	20	121	8	12	21	51	80	236	180	15	98	49	61	19	40	79	44	71	34	32	148	38	Bacteria	Bacteroidetes	Bacteroidia	Bacteroidales	S24-7	Unclassified S24-7
156	2	0	8	16	3	2	8	81	84	28	45	22	44	96	165	61	148	32	68	26	95	22	121	141	110	38	43	32	41	20	38	31	10	83	69	64	198	99	Bacteria	Bacteroidetes	Bacteroidia	Bacteroidales	S24-7	Unclassified S24-7
157	1	1215	3	48	1	5	1	0	0	0	0	0	0	0	0	0	0	0	0	0	0	1	0	0	0	0	0	0	0	0	0	3	0	0	0	0	1	0	Bacteria	Firmicutes	Clostridia	Clostridiales	Lachnospiraceae	Unclassified Lachnospiraceae
158	4	128	3	247	10	679	1	1	6	0	0	0	1	2	0	0	10	0	7	1	0	1	4	0	0	2	0	0	1	0	9	2	0	0	4	2	1	2	Bacteria	Firmicutes	Negativicutes	Selenomonadales	Acidaminococcaceae	Phascolarctobacterium
159	0	1	0	0	1	0	1	0	13	2	0	39	2	3	2	1	2	570	2	45	2	0	1	2	4	1	3	3	11	108	1	3	3	41	104	69	26	1	Bacteria	Tenericutes	Mollicutes	Anaeroplasmatales	Anaeroplasmataceae	Anaeroplasma
160	8	12	15	14	5	6	13	64	152	100	2	39	83	197	78	80	156	111	148	257	44	4	76	397	328	136	47	98	82	65	209	443	70	200	126	122	265	320	Bacteria	Firmicutes	Clostridia	Clostridiales	Ruminococcaceae	Unclassified Ruminococcaceae
161	2	1	0	999	0	0	1	0	2	0	0	0	0	0	2	0	3	0	2	1	1	0	20	2	2	3	3	1	8	0	0	0	2	0	0	0	5	0	Bacteria	Firmicutes	Clostridia	Clostridiales	Lachnospiraceae	Roseburia
162	1	5	16	32	9	7	9	30	2	1	1	3	4	6	5	2	38	1	41	10	2	27	42	86	31	32	8	0	9	6	59	1047	188	10	4	23	17	5	Bacteria	Firmicutes	Clostridia	Clostridiales	Lachnospiraceae	Blautia
163	43	40	67	44	93	51	60	31	16	9	37	23	29	31	23	19	9	9	17	11	19	13	18	29	28	31	30	21	109	99	44	40	81	71	80	69	97	67	Bacteria	Bacteroidetes	Bacteroidia	Bacteroidales	S24-7	Unclassified S24-7
164	2	0	1	5	0	1	0	2	13	45	7	24	62	101	2	5	0	0	2	0	1	4	136	152	75	7	67	84	94	0	139	1	6	28	10	7	9	65	Bacteria	Firmicutes	Clostridia	Clostridiales	Lachnospiraceae	Blautia
165	1	0	0	16	0	0	0	65	1	3	2	1	3	2	402	0	545	2	39	7	44	0	0	6	1	4	4	2	1	7	33	29	0	30	2	177	0	1	Bacteria	Firmicutes	Clostridia	Clostridiales	Ruminococcaceae	Unclassified Ruminococcaceae
166	0	1	0	8	1	0	1	60	40	1	0	19	2	11	0	0	0	0	9	0	0	303	1	2	5	0	1	3	30	23	36	148	24	24	1	122	13	5	Bacteria	Proteobacteria	Betaproteobacteria	Burkholderiales	Alcaligenaceae	Sutterella
167	0	1	1	8	2	1	1	55	51	9	2	6	2	108	4	13	23	62	14	46	66	2	12	36	94	36	8	10	39	30	24	89	48	25	31	54	15	41	Bacteria	Bacteroidetes	Bacteroidia	Bacteroidales	Rikenellaceae	Alistipes
168	10	15	9	14	9	10	10	67	37	58	1	120	33	23	9	7	48	28	8	9	157	2	10	55	131	4	6	62	12	7	8	51	8	9	6	4	264	9	Bacteria	Firmicutes	Clostridia	Clostridiales	Lachnospiraceae	Blautia
169	1	1	2	3	0	1	1	12	19	11	24	7	35	39	37	28	34	12	14	29	27	2	18	19	57	6	14	26	25	9	18	30	7	74	60	44	80	36	Bacteria	Bacteroidetes	Bacteroidia	Bacteroidales	Rikenellaceae	Alistipes
170	0	1	0	1	0	0	0	5	23	3	3	9	1	0	4	1	29	499	0	32	0	1	9	17	12	49	2	6	1	5	7	24	35	25	14	20	3	1	Bacteria	Firmicutes	Clostridia	Clostridiales	vadinBB60	Unclassified vadinBB60
171	32	37	51	41	52	45	57	36	7	3	19	18	20	8	6	7	5	10	16	9	11	21	45	29	40	36	10	17	28	55	19	23	51	47	39	32	46	61	Bacteria	Bacteroidetes	Bacteroidia	Bacteroidales	Rikenellaceae	Alistipes
172	4	292	3	6	39	2	2	6	6	15	0	17	13	4	3	4	47	174	30	28	61	2	0	3	10	15	28	15	16	23	36	45	15	51	86	140	222	39	Bacteria	Firmicutes	Clostridia	Clostridiales	Ruminococcaceae	Unclassified Ruminococcaceae
173	0	3	7	1	0	1	4	3	15	21	10	2	6	4	8	2	47	15	3	11	0	1	70	8	21	48	13	18	16	4	18	51	4	115	165	133	287	67	Bacteria	Firmicutes	Clostridia	Clostridiales	Ruminococcaceae	Unclassified Ruminococcaceae
174	0	0	2	13	2	0	0	64	36	21	6	24	11	6	8	0	32	162	9	80	4	1	20	8	12	44	8	7	14	2	21	13	10	24	149	51	67	27	Bacteria	Firmicutes	Clostridia	Clostridiales	vadinBB60	Unclassified vadinBB60
175	1	58	889	5	524	3	13	0	0	0	0	3	0	0	0	0	0	0	0	0	0	1	0	2	0	1	0	0	0	0	0	0	0	7	0	0	3	5	Bacteria	Firmicutes	Clostridia	Clostridiales	Lachnospiraceae	Anaerostipes
176	0	0	0	15	0	0	0	95	19	9	0	33	20	27	1	0	20	1	0	1	226	0	12	22	29	6	5	3	101	0	28	18	29	3	3	7	6	1	Bacteria	Firmicutes	Clostridia	Clostridiales	Ruminococcaceae	Ruminococcus
177	0	0	1	0	0	2	1	8	18	1	3	6	10	62	6	8	0	0	10	0	0	0	13	49	84	23	3	5	17	49	7	29	10	46	132	82	30	52	Bacteria	Bacteroidetes	Bacteroidia	Bacteroidales	Rikenellaceae	Alistipes
178	18	94	54	27	12	20	105	26	15	53	47	22	16	2	7	14	1	22	11	36	14	81	79	37	18	17	10	19	9	24	11	54	65	36	11	5	21	39	Bacteria	Firmicutes	Clostridia	Clostridiales	Lachnospiraceae	Blautia
179	0	2	4	2	0	0	3	4	26	15	1	3	10	14	14	35	10	1	0	11	3	0	39	27	34	14	24	14	4	5	43	7	1	120	13	53	149	66	Bacteria	Firmicutes	Clostridia	Clostridiales	Ruminococcaceae	Unclassified Ruminococcaceae
180	1	596	0	19	61	1	2	2	0	1	0	0	0	0	1	0	0	0	0	0	0	1	0	0	0	0	0	0	0	2	0	5	0	1	0	1	0	1	Bacteria	Firmicutes	Clostridia	Clostridiales	Ruminococcaceae	Oscillibacter
181	0	0	1	3	0	1	0	11	98	39	2	8	14	21	6	35	4	8	74	20	22	0	4	87	12	12	17	31	31	3	93	39	2	21	12	5	22	20	Bacteria	Firmicutes	Clostridia	Clostridiales	Ruminococcaceae	Anaerotruncus
182	3	2	1	3	5	3	3	16	28	379	6	14	8	6	16	27	3	32	19	217	39	3	33	94	65	457	6	28	13	11	32	2	97	10	37	20	9	9	Bacteria	Deferribacteres	Deferribacteres	Deferribacterales	Deferribacteraceae	Mucispirillum
183	275	188	152	0	29	13	3	0	1	1	0	1	1	0	1	0	0	3	1	0	1	0	0	0	0	0	0	0	0	1	5	1	0	0	0	0	0	0	Bacteria	Firmicutes	Erysipelotrichia	Erysipelotrichales	Erysipelotrichaceae	Unclassified Erysipelotrichaceae
184	0	11	1	0	3	1	2	3	132	84	3	3	9	5	6	0	0	0	2	1	2	2	33	13	44	6	7	22	6	14	22	12	1	14	24	209	15	11	Bacteria	Firmicutes	Clostridia	Clostridiales	Lachnospiraceae	Unclassified Lachnospiraceae
185	0	0	0	79	0	0	0	581	9	0	0	6	0	0	0	0	0	0	0	0	0	0	1	10	0	0	0	0	0	0	0	2	1	5	0	0	0	0	Bacteria	Cyanobacteria	Melainabacteria	Gastranaerophilales	Unclassified Gastranaerophilales	Unclassified Gastranaerophilales
186	1	0	1	5	1	1	0	14	85	32	1	10	28	54	13	11	142	19	0	21	3	0	57	15	36	116	14	24	18	17	13	6	1	72	147	62	93	19	Bacteria	Firmicutes	Clostridia	Clostridiales	Family_XIII	Anaerovorax
187	0	0	0	18	0	1	0	79	20	2	1	3	13	14	6	1	22	0	16	2	0	1	1	12	48	14	2	15	39	143	49	62	16	3	5	8	11	16	Bacteria	Firmicutes	Clostridia	Clostridiales	Lachnospiraceae	Unclassified Lachnospiraceae
188	0	1	1	6	1	3	1	43	17	14	1	23	41	69	13	3	52	75	80	39	39	3	35	29	28	28	25	22	49	56	18	23	26	66	59	94	50	12	Bacteria	Firmicutes	Clostridia	Clostridiales	Family_XIII	Unclassified Family_XIII
189	0	0	1	3	1	0	2	15	15	27	0	2	12	5	13	12	13	19	7	15	4	0	17	20	21	29	20	11	11	4	4	16	3	111	76	35	47	33	Bacteria	Firmicutes	Clostridia	Clostridiales	Family_XIII	Unclassified Family_XIII
190	0	737	0	21	1	0	0	0	0	0	0	0	0	0	0	0	0	0	0	0	0	0	0	0	0	0	0	0	1	0	0	1	0	0	0	0	0	0	Bacteria	Firmicutes	Clostridia	Clostridiales	Ruminococcaceae	Subdoligranulum
191	0	0	0	4	1	1	0	10	56	12	18	30	31	103	34	8	7	7	5	29	0	10	47	44	29	16	17	23	11	0	3	1	5	12	5	20	18	5	Bacteria	Bacteroidetes	Bacteroidia	Bacteroidales	S24-7	Unclassified S24-7
192	2	0	2	18	1	1	2	94	35	72	3	15	24	18	18	2	213	201	2	80	29	1	7	27	31	62	154	74	101	351	20	47	31	277	62	24	126	71	Bacteria	Firmicutes	Clostridia	Clostridiales	Ruminococcaceae	Unclassified Ruminococcaceae
193	0	0	0	1	0	0	0	0	3	50	25	5	102	136	0	1	1	5	4	6	0	0	143	7	3	13	116	19	1	2	0	0	2	6	0	0	0	0	Bacteria	Tenericutes	Mollicutes	RF9	Unclassified RF9	Unclassified RF9
194	0	0	0	0	0	0	1	0	30	18	275	25	45	33	53	193	0	0	0	3	7	1	25	15	38	11	94	12	0	0	0	0	1	0	0	0	0	0	Bacteria	Firmicutes	Bacilli	Lactobacillales	Carnobacteriaceae	Atopostipes
195	0	0	2	4	2	4	1	13	9	280	2	4	106	25	6	23	8	29	143	17	4	2	42	35	108	4	224	131	18	18	371	238	3	4	5	8	10	23	Bacteria	Firmicutes	Clostridia	Clostridiales	Lachnospiraceae	Blautia
196	1	1	0	5	0	2	0	30	79	19	0	9	48	32	62	12	40	27	6	87	2	3	48	21	27	23	36	53	22	3	13	15	11	75	72	25	23	11	Bacteria	Firmicutes	Clostridia	Clostridiales	Ruminococcaceae	Unclassified Ruminococcaceae
197	4	3	6	11	3	1	6	22	50	52	3	29	11	67	9	13	29	81	39	174	10	0	31	52	37	122	8	24	16	17	71	72	22	153	64	27	55	92	Bacteria	Firmicutes	Clostridia	Clostridiales	Ruminococcaceae	Oscillibacter
198	19	626	2	1	5	1	1	2	16	3	3	3	1	1	0	0	5	2	11	0	0	5	0	4	0	1	3	0	0	0	30	6	0	3	1	1	5	4	Bacteria	Bacteroidetes	Bacteroidia	Bacteroidales	Bacteroidaceae	Bacteroides
199	617	0	11	20	32	14	5	1	8	3	0	0	1	0	3	0	8	0	21	0	2	2	0	1	2	3	8	0	14	0	33	2	0	1	1	8	23	0	Bacteria	Proteobacteria	Gammaproteobacteria	Enterobacteriales	Enterobacteriaceae	Unclassified Enterobacteriaceae
200	1	0	3	2	1	1	3	16	24	4	11	35	30	39	33	9	0	1	58	1	96	40	21	26	72	6	11	22	9	2	58	20	2	124	51	118	106	50	Bacteria	Bacteroidetes	Bacteroidia	Bacteroidales	S24-7	Unclassified S24-7
201	0	0	0	559	0	0	0	1	13	0	0	0	0	0	1	0	66	0	0	0	0	1	12	1	0	1	1	2	0	0	0	0	0	0	0	0	1	0	Bacteria	Firmicutes	Clostridia	Clostridiales	Ruminococcaceae	Unclassified Ruminococcaceae
202	2	4	0	3	3	8	5	26	25	5	2	5	16	11	3	8	10	16	22	22	16	1	13	64	13	19	9	12	7	6	18	161	23	15	26	13	15	8	Bacteria	Firmicutes	Clostridia	Clostridiales	Ruminococcaceae	Unclassified Ruminococcaceae
203	2	191	0	81	0	0	0	3	17	3	1	0	6	10	2	0	168	1	16	36	2	2	4	13	1	1	4	4	32	3	7	13	4	85	1	236	34	7	Bacteria	Firmicutes	Clostridia	Clostridiales	Ruminococcaceae	Unclassified Ruminococcaceae
204	2	1	1	2	1	3	1	7	61	77	1	0	106	65	35	25	11	4	26	20	43	2	27	79	127	75	46	17	16	11	64	75	5	37	26	12	57	96	Bacteria	Firmicutes	Clostridia	Clostridiales	Lachnospiraceae	Unclassified Lachnospiraceae
205	0	0	2	3	1	0	1	6	14	13	18	6	12	9	11	3	29	2	1	11	2	0	88	13	8	12	11	5	6	10	19	5	10	80	83	73	65	32	Bacteria	Firmicutes	Clostridia	Clostridiales	Ruminococcaceae	Unclassified Ruminococcaceae
206	1	0	2	0	0	461	2	8	0	0	0	0	1	0	1	3	0	0	0	1	0	0	0	1	2	0	2	12	1	7	0	0	1	0	0	0	1	5	Bacteria	Proteobacteria	Betaproteobacteria	Burkholderiales	Alcaligenaceae	Sutterella
207	0	0	0	43	0	1	1	34	18	7	2	25	10	31	9	5	88	0	19	0	31	5	5	40	35	7	0	7	14	4	1	16	2	50	56	76	35	15	Bacteria	Bacteroidetes	Bacteroidia	Bacteroidales	Porphyromonadaceae	Butyricimonas
208	1	1	1	0	1	2	0	1	46	50	1	7	47	27	24	6	3	13	0	1	3	2	14	70	45	4	25	47	5	15	14	33	8	0	1	0	1	1	Bacteria	Firmicutes	Clostridia	Clostridiales	Ruminococcaceae	Anaerotruncus
209	0	0	0	53	1	521	2	3	0	0	0	0	0	0	1	1	0	0	0	0	0	0	1	0	2	1	2	2	0	5	1	0	0	0	0	0	1	5	Bacteria	Bacteroidetes	Bacteroidia	Bacteroidales	Bacteroidaceae	Bacteroides
210	0	0	1	4	0	1	2	14	63	11	54	24	34	79	28	32	0	0	22	0	1	0	40	41	47	17	15	23	2	2	0	0	0	10	19	0	25	9	Bacteria	Bacteroidetes	Bacteroidia	Bacteroidales	S24-7	Unclassified S24-7
211	0	0	1	0	0	0	1	4	73	5	3	8	60	20	11	11	9	8	20	78	7	0	13	80	34	140	14	43	1	3	23	16	11	34	2	0	3	18	Bacteria	Firmicutes	Clostridia	Clostridiales	Ruminococcaceae	Oscillibacter
212	0	460	0	0	2	0	1	0	0	0	0	0	0	0	0	0	0	0	0	0	0	0	0	0	0	0	0	0	0	0	0	0	0	0	0	0	1	0	Bacteria	Actinobacteria	Coriobacteriia	Coriobacteriales	Coriobacteriaceae	Collinsella
213	1	1	2	116	0	0	0	4	5	2	0	1	3	15	15	4	122	0	16	0	89	0	19	5	41	5	3	0	27	11	31	60	5	34	129	149	99	13	Bacteria	Firmicutes	Clostridia	Clostridiales	Ruminococcaceae	Anaerotruncus
214	0	0	3	0	0	0	1	1	3	92	3	21	21	56	4	0	28	56	0	59	0	2	17	14	9	0	10	22	0	0	0	0	0	0	0	0	53	9	Bacteria	Firmicutes	Clostridia	Clostridiales	Lachnospiraceae	Blautia
215	1	1	4	4	0	1	2	23	105	21	0	7	34	61	21	33	12	10	20	35	6	4	14	112	222	8	17	48	52	1	144	9	3	15	19	25	89	254	Bacteria	Firmicutes	Clostridia	Clostridiales	Lachnospiraceae	Blautia
216	0	1	7	1	0	1	1	11	12	18	0	0	10	8	5	0	5	0	14	2	0	1	5	7	7	1	8	2	7	0	21	31	1	20	38	11	58	183	Bacteria	Firmicutes	Clostridia	Clostridiales	Lachnospiraceae	Unclassified Lachnospiraceae
217	0	1	0	11	1	1	1	79	2	0	0	3	7	4	0	3	19	0	14	0	9	1	2	3	173	0	10	80	0	2	1	6	1	1	0	15	55	2	Bacteria	Firmicutes	Unclassified Firmicutes	Unclassified Firmicutes	Unclassified Firmicutes	Unclassified Firmicutes
218	0	0	1	8	0	0	0	40	18	0	0	1	3	1	16	4	0	1	2	3	220	0	0	9	23	1	0	8	1	1	0	0	0	0	0	109	1	0	Bacteria	Firmicutes	Clostridia	Clostridiales	Christensenellaceae	Unclassified Christensenellaceae
219	0	0	0	3	0	0	0	15	21	9	1	4	10	43	3	0	0	16	0	57	20	0	11	15	29	2	2	5	116	4	14	8	5	24	0	19	6	30	Bacteria	Unclassified Bacteria	Unclassified Bacteria	Unclassified Bacteria	Unclassified Bacteria	Unclassified Bacteria
220	0	1	0	8	0	0	0	46	8	31	2	10	11	35	10	12	0	0	7	0	22	1	11	24	73	36	3	2	4	5	2	104	3	0	0	0	0	0	Bacteria	Bacteroidetes	Unclassified Bacteroidetes	Unclassified Bacteroidetes	Unclassified Bacteroidetes	Unclassified Bacteroidetes
222	1	1	1	5	2	0	1	18	18	37	0	3	17	32	14	10	14	3	19	5	10	0	9	70	78	9	15	23	6	0	18	28	3	52	6	32	28	16	Bacteria	Firmicutes	Clostridia	Clostridiales	Lachnospiraceae	Coprococcus
223	57	260	11	3	18	136	5	3	0	3	0	0	52	0	0	0	1	1	0	0	0	0	0	0	72	0	0	0	0	1	1	1	0	0	68	0	2	3	Bacteria	Firmicutes	Clostridia	Clostridiales	Peptostreptococcaceae	Unclassified Peptostreptococcaceae
224	547	1	0	0	0	3	1	0	1	0	0	0	0	0	0	0	0	0	0	0	0	0	0	0	0	0	0	0	0	0	2	0	0	0	0	0	1	2	Bacteria	Firmicutes	Clostridia	Clostridiales	Lachnospiraceae	Epulopiscium
225	0	0	0	0	1	0	0	0	26	29	67	73	18	36	24	42	0	0	0	1	1	2	79	17	41	68	26	9	8	0	7	5	4	0	1	1	1	0	Bacteria	Firmicutes	Bacilli	Lactobacillales	Aerococcaceae	Aerococcus
226	1	0	2	0	1	374	0	17	0	0	0	0	0	0	1	0	0	0	23	1	75	7	0	1	2	0	0	0	3	1	4	9	6	2	2	0	2	1	Bacteria	Bacteroidetes	Bacteroidia	Bacteroidales	Porphyromonadaceae	Parabacteroides
228	5	6	8	3	10	8	3	13	7	1	20	4	8	25	15	13	19	1	5	2	103	3	24	14	24	3	3	10	9	3	11	8	4	12	12	17	33	24	Bacteria	Bacteroidetes	Bacteroidia	Bacteroidales	S24-7	Unclassified S24-7
229	1	0	0	0	1	0	2	0	1	18	4	4	16	9	29	0	242	1	1	2	0	0	4	19	13	0	61	2	10	0	0	0	0	4	1	105	199	45	Bacteria	Firmicutes	Clostridia	Clostridiales	Lachnospiraceae	Unclassified Lachnospiraceae
230	0	13	0	426	0	0	0	1	0	0	0	0	0	0	0	1	0	0	2	1	0	0	6	1	0	0	0	0	1	0	0	0	0	1	0	0	1	0	Bacteria	Firmicutes	Clostridia	Clostridiales	Ruminococcaceae	Unclassified Ruminococcaceae
231	0	0	0	1	2	1	1	4	24	76	2	0	6	6	4	5	0	2	10	3	22	0	41	52	26	8	12	5	2	3	9	0	0	17	13	39	4	31	Bacteria	Firmicutes	Clostridia	Clostridiales	Lachnospiraceae	Unclassified Lachnospiraceae
232	1	18	0	1	1	1	2	9	2	9	0	1	2	7	9	14	4	10	10	4	4	0	4	11	2	3	6	20	8	24	36	171	6	45	254	13	54	1	Bacteria	Firmicutes	Clostridia	Clostridiales	Lachnospiraceae	Unclassified Lachnospiraceae
233	0	1	0	2	0	0	1	0	4	3	3	2	12	7	12	7	14	35	11	12	4	1	8	36	18	8	22	33	19	15	139	33	21	14	10	11	3	11	Bacteria	Firmicutes	Clostridia	Clostridiales	Ruminococcaceae	Anaerotruncus
234	0	0	1	3	0	2	2	8	0	5	7	5	17	31	4	10	55	17	3	45	0	0	41	71	29	36	10	37	5	0	64	2	8	12	4	8	9	16	Bacteria	Firmicutes	Clostridia	Clostridiales	Ruminococcaceae	Unclassified Ruminococcaceae
235	0	0	0	0	0	0	0	0	20	28	119	10	35	37	13	29	0	0	0	0	1	0	27	9	41	16	50	16	0	0	0	0	0	0	0	0	0	0	Bacteria	Firmicutes	Bacilli	Lactobacillales	Aerococcaceae	Facklamia
236	0	0	3	18	0	1	2	119	17	0	14	14	19	42	16	6	0	6	0	0	0	0	9	13	75	9	61	14	110	21	21	37	26	44	76	109	19	28	Bacteria	Firmicutes	Clostridia	Clostridiales	Unclassified Clostridiales	Unclassified Clostridiales
238	0	0	3	5	0	0	2	5	10	1	1	7	7	18	5	2	88	42	19	41	4	3	13	10	24	8	6	9	3	14	70	132	61	184	5	47	91	203	Bacteria	Firmicutes	Clostridia	Clostridiales	Ruminococcaceae	Oscillibacter
239	1	1	0	17	1	0	1	61	13	12	0	3	0	1	1	2	0	0	0	0	0	1	16	5	1	0	4	0	1	0	12	0	1	123	14	3	127	2	Bacteria	Unclassified Bacteria	Unclassified Bacteria	Unclassified Bacteria	Unclassified Bacteria	Unclassified Bacteria
240	4	0	0	5	0	0	0	32	71	22	1	31	30	48	29	20	7	17	3	23	0	0	76	81	48	167	7	76	61	14	287	3	4	83	10	11	1	0	Bacteria	Firmicutes	Clostridia	Clostridiales	Lachnospiraceae	Roseburia
241	0	0	1	4	0	2	2	16	3	142	1	2	37	28	27	4	36	2	21	3	19	0	36	22	11	40	17	9	4	1	6	23	0	5	77	18	23	19	Bacteria	Firmicutes	Clostridia	Clostridiales	Lachnospiraceae	Unclassified Lachnospiraceae
242	3	0	4	4	2	2	3	12	1	19	0	0	0	4	18	0	6	0	2	0	0	0	25	4	2	204	4	1	204	3	6	16	10	23	215	19	25	99	Bacteria	Firmicutes	Clostridia	Clostridiales	Lachnospiraceae	Unclassified Lachnospiraceae
243	0	0	0	3	0	1	1	10	29	17	0	3	10	13	8	9	17	9	3	2	4	0	19	67	17	8	10	22	11	3	13	29	2	14	14	13	17	25	Bacteria	Firmicutes	Clostridia	Clostridiales	Peptococcaceae	Peptococcus
244	0	0	0	2	0	0	0	7	14	14	2	7	18	10	13	5	1	0	2	1	135	0	13	10	15	8	5	16	11	5	21	12	6	14	28	33	12	6	Bacteria	Bacteroidetes	Bacteroidia	Bacteroidales	Bacteroidaceae	Bacteroides
245	0	0	0	0	0	0	0	0	3	11	122	95	13	9	11	48	0	0	0	0	0	0	12	2	6	59	28	5	0	1	0	0	0	0	0	0	0	0	Bacteria	Firmicutes	Bacilli	Bacillales	Staphylococcaceae	Jeotgalicoccus
246	0	0	2	2	0	0	1	32	100	0	0	35	11	62	1	4	0	0	1	0	0	0	17	27	22	23	2	3	47	8	12	6	11	52	27	87	20	96	Bacteria	Bacteroidetes	Bacteroidia	Bacteroidales	Rikenellaceae	Alistipes
247	0	0	0	8	0	1	1	40	35	0	1	1	84	44	3	1	4	0	0	1	0	3	104	17	40	4	6	18	391	4	0	4	7	2	0	2	1	0	Bacteria	Tenericutes	Mollicutes	RF9	Unclassified RF9	Unclassified RF9
248	3	4	7	6	4	3	2	36	835	422	19	11	236	696	98	262	24	11	128	26	50	5	168	282	182	97	180	60	15	0	20	24	19	403	48	100	55	10	Bacteria	Firmicutes	Clostridia	Clostridiales	Lachnospiraceae	Blautia
249	1	1	3	0	2	1	2	1	25	22	3	1	1	25	11	7	22	1	2	14	10	0	16	10	26	7	10	5	11	0	58	119	3	12	8	8	122	56	Bacteria	Firmicutes	Clostridia	Clostridiales	Lachnospiraceae	Unclassified Lachnospiraceae
250	9	6	17	10	31	16	9	21	3	1	2	10	10	5	3	13	0	1	0	3	5	2	3	8	12	9	4	13	33	52	22	19	24	25	38	62	24	39	Bacteria	Bacteroidetes	Bacteroidia	Bacteroidales	Prevotellaceae	Alloprevotella
251	0	0	0	0	0	397	0	0	0	0	0	0	1	0	0	0	0	0	0	0	0	0	0	0	1	0	0	0	0	0	0	0	0	0	1	0	0	0	Bacteria	Firmicutes	Negativicutes	Selenomonadales	Veillonellaceae	Allisonella
252	7	7	5	139	7	1493	6	8	28	29	22	56	35	44	16	13	33	1	9	0	21	44	13	19	25	13	32	36	7	12	17	22	15	16	39	27	11	14	Bacteria	Bacteroidetes	Bacteroidia	Bacteroidales	Bacteroidaceae	Bacteroides
254	2	78	4	27	170	381	4	1	2	2	2	0	1	1	1	3	2	1	3	1	1	5	4	8	6	2	3	5	3	2	5	4	2	4	3	2	6	6	Bacteria	Firmicutes	Clostridia	Clostridiales	Ruminococcaceae	Unclassified Ruminococcaceae
256	3	0	3	0	0	3	1	0	41	23	3	2	6	11	10	33	0	0	1	0	2	1	8	127	20	6	11	35	0	0	1	2	3	10	1	3	21	10	Bacteria	Proteobacteria	Deltaproteobacteria	Desulfovibrionales	Desulfovibrionaceae	Desulfovibrio
257	0	0	0	0	0	1	0	0	17	1	5	5	2	2	34	0	0	0	0	0	0	0	29	2	0	19	4	1	5	6	0	35	1	15	163	23	3	9	Bacteria	Tenericutes	Mollicutes	RF9	Unclassified RF9	Unclassified RF9
258	0	1	0	2	0	1	0	0	7	0	1	34	9	12	3	0	0	1	2	0	0	0	7	49	31	148	1	8	2	2	2	15	3	3	0	10	1	0	Bacteria	Firmicutes	Clostridia	Clostridiales	Lachnospiraceae	Roseburia
260	7	6	12	4	9	9	16	26	68	289	5	10	81	73	45	47	34	6	35	31	11	3	60	88	147	69	49	96	31	11	78	54	20	24	39	122	202	178	Bacteria	Firmicutes	Clostridia	Clostridiales	Lachnospiraceae	Unclassified Lachnospiraceae
263	0	57	28	16	150	120	1	0	0	0	0	0	0	1	0	0	0	0	0	0	0	0	0	0	1	0	1	0	0	0	0	0	0	1	0	1	0	1	Bacteria	Firmicutes	Clostridia	Clostridiales	Lachnospiraceae	Blautia
264	0	0	3	2	0	0	0	7	15	15	2	0	4	20	5	2	25	68	0	27	2	0	22	4	44	12	8	8	17	1	10	7	2	131	26	19	39	100	Bacteria	Firmicutes	Clostridia	Clostridiales	Ruminococcaceae	Unclassified Ruminococcaceae
265	0	0	0	1	0	0	1	18	0	0	0	0	0	0	0	0	19	62	10	46	12	0	0	0	0	0	0	0	1	16	7	12	31	10	12	35	25	2	Bacteria	Firmicutes	Clostridia	Clostridiales	Unclassified Clostridiales	Unclassified Clostridiales
266	0	0	0	0	0	0	0	0	51	2	13	27	28	26	22	0	7	0	0	0	0	0	16	1	3	74	7	42	0	4	0	0	0	0	0	0	0	0	Bacteria	Firmicutes	Erysipelotrichia	Erysipelotrichales	Erysipelotrichaceae	Unclassified Erysipelotrichaceae
267	0	1	2	0	1	0	0	0	22	75	0	1	0	26	9	13	2	2	7	2	7	0	15	10	14	23	12	19	2	6	4	4	3	16	34	5	6	4	Bacteria	Firmicutes	Clostridia	Clostridiales	Lachnospiraceae	Unclassified Lachnospiraceae
269	0	0	0	1	0	0	0	1	43	0	1	26	1	47	0	0	0	0	0	0	0	1	56	55	43	28	0	0	0	0	0	0	0	0	0	1	0	0	Bacteria	Proteobacteria	Betaproteobacteria	Burkholderiales	Alcaligenaceae	Alcaligenes
270	0	0	1	5	0	0	0	23	8	0	0	11	4	71	4	0	0	0	0	0	0	0	3	43	1	0	0	0	8	3	0	47	0	37	0	0	8	20	Bacteria	Elusimicrobia	Elusimicrobia	Elusimicrobiales	Elusimicrobiaceae	Elusimicrobium
271	0	0	4	1	0	1	2	3	13	1	2	3	0	1	3	12	4	17	10	2	12	0	0	3	5	2	8	85	44	14	9	26	107	24	142	27	8	51	Bacteria	Firmicutes	Clostridia	Clostridiales	Lachnospiraceae	Unclassified Lachnospiraceae
272	0	0	0	0	0	0	0	1	2	26	1	12	0	33	1	0	0	3	0	110	0	0	36	22	0	31	0	3	0	0	0	0	1	1	0	0	1	5	Bacteria	Firmicutes	Clostridia	Clostridiales	Lachnospiraceae	Blautia
273	1	102	2	136	1	0	1	0	2	0	1	0	0	0	0	0	1	0	1	0	0	50	1	0	1	0	0	1	1	0	2	0	0	0	0	1	1	1	Bacteria	Proteobacteria	Deltaproteobacteria	Desulfovibrionales	Desulfovibrionaceae	Bilophila
274	0	0	0	3	0	0	0	19	1	0	1	4	9	127	34	2	214	1	0	1	6	0	1	30	24	7	10	10	6	0	0	32	1	45	11	12	15	13	Bacteria	Firmicutes	Clostridia	Clostridiales	Ruminococcaceae	Unclassified Ruminococcaceae
275	1	0	0	29	0	0	0	195	0	0	0	0	1	0	1	0	0	0	124	0	0	0	1	5	4	0	0	0	9	27	5	2	2	9	0	1	2	0	Bacteria	Bacteroidetes	Bacteroidia	Bacteroidales	S24-7	Unclassified S24-7
276	1	0	0	0	0	0	0	4	54	0	1	1	23	210	21	1	0	0	0	1	48	0	1	15	16	1	6	18	3	1	11	3	1	1	4	3	1	0	Bacteria	Firmicutes	Clostridia	Clostridiales	Ruminococcaceae	Unclassified Ruminococcaceae
277	0	1	0	16	0	1	2	99	13	4	9	39	18	22	8	5	15	30	69	6	4	85	14	33	7	9	7	14	15	52	46	122	12	130	19	29	80	46	Bacteria	Bacteroidetes	Bacteroidia	Bacteroidales	S24-7	Unclassified S24-7
278	0	0	0	8	0	0	0	65	1	0	2	0	2	9	1	0	0	0	0	1	71	0	1	6	5	4	1	5	59	1	16	0	0	8	12	7	11	3	Bacteria	Cyanobacteria	Melainabacteria	Gastranaerophilales	Unclassified Gastranaerophilales	Unclassified Gastranaerophilales
279	0	0	0	274	0	0	0	0	0	0	0	0	0	0	1	0	0	0	1	0	0	0	2	0	0	0	1	0	3	0	0	0	0	0	0	0	3	0	Bacteria	Firmicutes	Clostridia	Clostridiales	Ruminococcaceae	Unclassified Ruminococcaceae
281	0	1	2	0	0	1	2	0	14	23	0	3	18	5	6	7	29	28	1	11	2	0	3	22	8	87	4	9	5	13	8	11	5	34	76	122	46	46	Bacteria	Firmicutes	Clostridia	Clostridiales	Ruminococcaceae	Unclassified Ruminococcaceae
283	0	0	0	4	0	0	0	56	0	0	0	0	0	0	3	0	0	0	0	0	0	0	0	2	0	0	0	0	0	1	37	0	0	4	154	0	0	0	Bacteria	Firmicutes	Clostridia	Clostridiales	Ruminococcaceae	Ruminococcus
285	0	246	0	21	2	1	5	0	1	1	0	0	0	0	0	1	3	0	0	0	0	0	0	0	0	0	1	0	2	0	2	2	1	2	0	0	1	0	Bacteria	Firmicutes	Clostridia	Clostridiales	Lachnospiraceae	Dorea
286	5	4	8	495	6	6	4	1	0	0	4	0	0	4	0	0	0	2	0	0	0	2	14	2	2	3	1	0	2	0	3	1	2	4	3	4	7	3	Bacteria	Bacteroidetes	Bacteroidia	Bacteroidales	Rikenellaceae	Alistipes
288	0	0	6	0	0	0	0	0	0	0	0	0	0	0	0	0	32	14	0	16	0	0	0	0	0	1	1	9	0	2	1	0	16	1	3	0	23	171	Bacteria	Firmicutes	Clostridia	Clostridiales	Lachnospiraceae	Roseburia
289	0	5	0	245	0	0	1	0	0	0	1	0	0	0	1	0	0	0	1	0	0	1	3	0	0	1	1	0	2	0	0	0	1	1	0	0	4	0	Bacteria	Firmicutes	Clostridia	Clostridiales	Ruminococcaceae	Unclassified Ruminococcaceae
290	0	2	0	0	0	0	1	0	0	0	0	0	0	0	1	0	0	1	0	0	0	0	0	0	0	0	0	1	13	3	7	4	22	7	102	46	47	1	Bacteria	Firmicutes	Clostridia	Clostridiales	Ruminococcaceae	Unclassified Ruminococcaceae
291	2	0	0	1	0	0	0	4	11	14	3	1	3	4	3	10	14	26	10	56	3	2	5	21	14	36	3	12	9	5	35	20	10	14	14	3	9	20	Bacteria	Firmicutes	Clostridia	Clostridiales	Ruminococcaceae	Anaerotruncus
292	0	0	0	0	0	0	0	1	0	1	0	7	1	53	4	0	0	142	0	0	0	0	12	3	0	27	0	0	18	66	0	26	0	3	0	0	0	0	Bacteria	Firmicutes	Clostridia	Clostridiales	Unclassified Clostridiales	Unclassified Clostridiales
294	0	1	356	34	0	0	1	0	0	0	0	1	0	0	0	0	0	0	0	0	4	0	0	3	0	0	0	0	3	0	1	5	0	7	2	1	0	0	Bacteria	Firmicutes	Clostridia	Clostridiales	Lachnospiraceae	Unclassified Lachnospiraceae
296	1	38	9	18	237	1	1	0	0	0	0	0	0	0	0	0	0	0	0	0	0	1	1	0	0	1	0	0	0	0	0	2	0	0	0	0	0	0	Bacteria	Firmicutes	Clostridia	Clostridiales	Lachnospiraceae	Unclassified Lachnospiraceae
298	0	0	0	0	0	0	0	1	0	0	0	0	0	0	0	1	0	0	0	0	0	0	0	0	0	0	0	0	17	172	2	53	0	4	3	0	0	0	Bacteria	Firmicutes	Erysipelotrichia	Erysipelotrichales	Erysipelotrichaceae	Unclassified Erysipelotrichaceae
299	9	3	1	0	3	3	4	0	1	0	0	0	0	0	0	1	287	3	52	0	10	1	0	0	5	0	0	0	0	6	4	3	1	0	0	0	2	4	Bacteria	Firmicutes	Clostridia	Clostridiales	Lachnospiraceae	Unclassified Lachnospiraceae
300	0	0	0	0	0	0	0	0	0	0	0	0	0	10	0	0	176	0	0	8	0	0	0	0	0	0	0	0	3	0	0	0	0	11	14	22	1	0	Bacteria	Proteobacteria	Alphaproteobacteria	Rhodospirillales	Rhodospirillaceae	Thalassospira
301	0	0	4	1	0	0	2	3	0	0	0	0	0	5	0	0	0	0	10	1	0	2	1	0	1	8	0	0	0	2	85	22	0	6	2	1	28	59	Bacteria	Firmicutes	Clostridia	Clostridiales	Lachnospiraceae	Acetatifactor
302	8	10	16	11	20	23	15	30	0	4	6	4	8	9	2	4	0	59	3	46	1	6	4	10	18	12	2	9	18	19	9	11	13	9	23	14	25	29	Bacteria	Bacteroidetes	Bacteroidia	Bacteroidales	S24-7	Unclassified S24-7
303	0	0	0	0	0	0	0	0	0	0	0	0	0	0	0	0	78	75	0	1	1	0	0	0	0	0	0	0	0	0	0	0	1	62	3	0	0	0	Bacteria	Tenericutes	Mollicutes	Anaeroplasmatales	Anaeroplasmataceae	Anaeroplasma
304	1	1	1	0	0	2	0	1	4	0	0	2	0	0	3	0	0	0	0	1	0	0	0	3	4	0	0	2	32	1	5	106	2	7	279	4	19	60	Bacteria	Firmicutes	Clostridia	Clostridiales	Lachnospiraceae	Blautia
305	0	0	3	0	0	0	3	0	2	0	0	3	11	0	0	0	0	0	19	44	0	1	1	0	1	0	4	17	2	2	0	0	1	25	2	54	92	47	Bacteria	Firmicutes	Clostridia	Clostridiales	Lachnospiraceae	Unclassified Lachnospiraceae
307	4	3	28	15	4	7	7	19	3	0	1	12	1	0	0	0	71	0	17	1	4	28	26	40	33	15	2	0	2	3	3	3	7	23	10	0	5	3	Bacteria	Firmicutes	Clostridia	Clostridiales	Lachnospiraceae	Unclassified Lachnospiraceae
308	35	29	72	29	83	92	65	37	4	8	10	17	19	22	13	20	1	6	8	8	10	10	22	12	35	15	16	27	121	93	30	33	66	70	79	83	75	82	Bacteria	Bacteroidetes	Bacteroidia	Bacteroidales	S24-7	Unclassified S24-7
311	0	0	1	0	0	0	0	0	6	8	1	1	3	4	5	1	10	19	1	7	0	1	7	5	7	10	8	9	11	2	7	7	18	61	17	33	24	27	Bacteria	Firmicutes	Clostridia	Clostridiales	Ruminococcaceae	Intestinimonas
312	0	1	0	3	0	1	1	17	13	16	13	14	15	5	13	6	39	7	3	1	0	0	12	21	39	0	24	11	79	50	41	2	5	24	40	98	2	3	Bacteria	Firmicutes	Clostridia	Clostridiales	Unclassified Clostridiales	Unclassified Clostridiales
314	1	8	3	8	1	2	0	31	22	28	2	7	7	19	10	12	14	49	7	43	1	4	25	102	49	96	1	6	19	9	49	46	21	77	99	167	113	116	Bacteria	Firmicutes	Clostridia	Clostridiales	Ruminococcaceae	Unclassified Ruminococcaceae
315	0	0	0	1	0	0	0	0	0	7	3	0	0	11	4	11	3	2	2	3	2	0	10	65	16	1	7	9	0	1	11	36	0	9	8	6	6	1	Bacteria	Firmicutes	Clostridia	Clostridiales	Ruminococcaceae	Unclassified Ruminococcaceae
316	0	0	0	0	0	0	1	0	0	0	0	0	0	0	5	0	22	0	0	0	0	0	0	0	0	0	0	0	0	0	0	0	1	12	151	2	15	0	Bacteria	Tenericutes	Mollicutes	Anaeroplasmatales	Anaeroplasmataceae	Anaeroplasma
317	0	2	0	0	0	0	4	1	1	0	1	1	0	1	0	0	25	4	3	0	0	1	0	2	0	0	1	0	1	0	3	36	2	23	2	1	122	4	Bacteria	Firmicutes	Clostridia	Clostridiales	Lachnospiraceae	Roseburia
322	0	0	0	6	0	0	0	48	0	0	0	0	0	0	0	0	2	0	0	0	0	0	0	0	0	0	0	0	0	0	5	0	0	35	0	199	0	0	Bacteria	Unclassified Bacteria	Unclassified Bacteria	Unclassified Bacteria	Unclassified Bacteria	Unclassified Bacteria
326	0	0	0	0	0	0	0	0	0	0	0	0	0	0	0	0	0	196	0	0	1	0	0	0	0	0	0	0	0	0	0	0	0	0	0	0	0	0	Bacteria	Firmicutes	Clostridia	Clostridiales	Unclassified Clostridiales	Unclassified Clostridiales
327	0	0	1	0	0	0	0	0	2	4	0	0	1	0	0	0	0	0	0	2	0	0	1	2	0	0	0	1	2	9	31	0	0	0	1	52	15	80	Bacteria	Firmicutes	Clostridia	Clostridiales	Lachnospiraceae	Unclassified Lachnospiraceae
328	0	1	1	4	0	0	0	25	15	1	0	2	1	4	1	0	69	319	0	21	0	2	1	0	0	0	0	0	3	4	4	11	112	11	7	18	22	1	Bacteria	Firmicutes	Clostridia	Clostridiales	Unclassified Clostridiales	Unclassified Clostridiales
332	0	0	0	1	0	0	0	2	5	0	0	3	0	1	1	3	66	5	11	4	1	0	1	3	3	5	1	0	10	17	1	2	3	30	13	12	0	0	Bacteria	Firmicutes	Clostridia	Clostridiales	Ruminococcaceae	Unclassified Ruminococcaceae
333	3	1	1	7	1	1	1	25	44	38	1	28	22	42	19	3	70	150	32	38	2	0	31	15	32	99	14	22	14	9	16	15	10	171	241	31	24	62	Bacteria	Firmicutes	Clostridia	Clostridiales	Ruminococcaceae	Intestinimonas
337	0	0	0	2	0	0	0	4	3	2	0	14	0	6	4	1	10	8	9	35	4	2	9	34	8	84	1	4	5	26	11	34	6	2	2	0	0	0	Bacteria	Firmicutes	Clostridia	Clostridiales	Defluviitaleaceae	Unclassified Defluviitaleaceae
338	0	0	0	0	0	0	0	3	7	6	0	1	13	1	2	13	5	0	4	7	1	0	2	2	10	60	10	8	6	5	8	10	1	9	6	3	4	3	Bacteria	Firmicutes	Clostridia	Clostridiales	Family_XIII	Anaerovorax
339	0	0	0	0	0	0	0	0	2	0	0	0	0	0	0	0	154	11	1	6	0	1	0	0	0	0	0	0	0	0	0	0	1	14	0	0	0	4	Bacteria	Firmicutes	Clostridia	Clostridiales	Lachnospiraceae	Unclassified Lachnospiraceae
340	0	5	0	196	0	0	0	0	0	1	0	0	0	0	0	0	0	0	1	0	0	0	2	0	0	0	0	0	0	0	0	0	0	0	0	0	3	0	Bacteria	Firmicutes	Clostridia	Clostridiales	Ruminococcaceae	Oscillibacter
341	0	0	0	0	0	0	0	0	0	0	0	0	0	0	0	0	0	0	0	0	0	0	0	0	0	0	0	0	2	12	0	166	0	1	3	3	0	0	Bacteria	Firmicutes	Clostridia	Clostridiales	Lachnospiraceae	Unclassified Lachnospiraceae
342	0	0	0	163	0	0	0	0	0	0	0	0	0	0	0	0	0	0	0	0	10	0	3	0	0	0	0	0	1	0	0	0	0	0	0	0	2	0	Bacteria	Unclassified Bacteria	Unclassified Bacteria	Unclassified Bacteria	Unclassified Bacteria	Unclassified Bacteria
344	1	0	0	113	2	0	0	24	18	8	0	6	20	27	18	10	65	7	20	0	31	0	11	22	21	11	23	28	37	3	2	12	3	32	21	19	24	5	Bacteria	Firmicutes	Clostridia	Clostridiales	Christensenellaceae	Unclassified Christensenellaceae
348	1	0	0	1	0	0	0	2	0	0	0	1	1	1	1	1	3	16	8	11	0	1	1	3	1	2	4	3	3	7	2	4	60	2	4	3	9	8	Bacteria	Actinobacteria	Coriobacteriia	Coriobacteriales	Coriobacteriaceae	Enterorhabdus
349	0	0	0	0	0	0	1	0	3	10	0	1	6	6	2	0	0	2	1	11	0	0	0	6	1	5	0	2	3	1	21	2	9	95	8	0	11	15	Bacteria	Proteobacteria	Deltaproteobacteria	Desulfovibrionales	Desulfovibrionaceae	Desulfovibrio
350	0	101	0	1	0	0	0	7	19	2	1	3	7	6	6	11	11	2	7	0	7	0	4	7	13	2	9	9	3	6	0	16	3	6	6	29	11	5	Bacteria	Firmicutes	Clostridia	Clostridiales	Family_XIII	Unclassified Family_XIII
352	1	0	23	1	1	5	6	0	6	4	0	0	4	3	12	1	0	0	0	0	1	0	1	33	71	2	7	0	0	2	7	0	0	12	15	4	54	116	Bacteria	Firmicutes	Clostridia	Clostridiales	Lachnospiraceae	Unclassified Lachnospiraceae
354	0	11	2	49	3	9	2	1	10	32	0	1	3	7	0	4	0	0	0	0	0	2	21	29	25	2	2	11	1	1	30	4	0	1	3	15	1	2	Bacteria	Firmicutes	Clostridia	Clostridiales	Lachnospiraceae	Unclassified Lachnospiraceae
356	52	51	8	4	13	12	86	15	110	454	1524	388	1134	181	1361	3107	6	3	0	21	73	40	339	40	222	160	1787	690	1	10	3	10	14	4	7	3	18	10	Bacteria	Firmicutes	Bacilli	Lactobacillales	Enterococcaceae	Enterococcus
358	0	0	1	1	0	0	1	4	6	5	4	6	5	19	23	1	149	79	0	47	0	0	10	4	31	22	15	2	1	0	11	28	10	24	9	7	11	2	Bacteria	Firmicutes	Clostridia	Clostridiales	Unclassified Clostridiales	Unclassified Clostridiales
360	91	3	21	0	23	4	1	1	0	0	0	0	0	0	0	0	0	0	0	0	0	0	0	0	1	0	0	0	0	0	2	0	0	0	0	0	0	1	Bacteria	Firmicutes	Erysipelotrichia	Erysipelotrichales	Erysipelotrichaceae	Unclassified Erysipelotrichaceae
361	0	0	0	0	0	0	0	0	3	1	0	6	0	4	0	0	6	98	0	3	0	1	1	0	1	1	0	9	0	2	0	0	8	1	0	1	3	2	Bacteria	Firmicutes	Clostridia	Clostridiales	vadinBB60	Unclassified vadinBB60
364	1	0	3	0	2	0	3	2	1	5	0	14	4	16	2	0	0	18	0	56	2	0	7	46	4	37	3	23	1	7	15	57	5	5	14	4	2	2	Bacteria	Firmicutes	Clostridia	Clostridiales	Ruminococcaceae	Unclassified Ruminococcaceae
368	0	0	0	0	0	1	0	0	1	1	0	1	1	0	2	0	0	35	0	90	1	1	1	3	0	0	0	0	2	1	1	10	2	4	28	4	6	4	Bacteria	Firmicutes	Clostridia	Clostridiales	vadinBB60	Unclassified vadinBB60
371	140	0	1	1	0	1	1	1	0	0	0	0	0	0	0	0	0	0	0	0	0	0	0	0	0	0	0	0	0	0	0	0	0	0	0	0	0	0	Bacteria	Firmicutes	Clostridia	Clostridiales	Clostridiaceae_1	Clostridium_sensu_stricto_1
374	0	0	0	0	0	0	0	0	0	0	0	0	0	0	0	0	0	0	0	0	0	0	0	0	0	0	0	0	0	0	0	0	1	74	60	11	0	0	Bacteria	Tenericutes	Mollicutes	RF9	Unclassified RF9	Unclassified RF9
375	0	0	0	11	0	0	0	64	0	5	3	10	8	11	11	0	130	83	13	42	0	0	12	13	20	23	6	3	7	7	38	39	4	16	60	13	26	7	Bacteria	Firmicutes	Clostridia	Clostridiales	Unclassified Clostridiales	Unclassified Clostridiales
376	1	0	0	5	0	2	0	16	90	17	3	4	9	13	5	12	9	12	10	17	9	0	12	38	94	20	23	18	5	9	42	43	9	52	19	43	22	49	Bacteria	Firmicutes	Clostridia	Clostridiales	Ruminococcaceae	Unclassified Ruminococcaceae
380	11	0	0	171	0	0	0	0	0	0	0	0	0	0	1	0	0	0	0	0	0	0	5	0	0	0	0	0	0	0	0	0	0	0	0	0	0	0	Bacteria	Proteobacteria	Betaproteobacteria	Burkholderiales	Alcaligenaceae	Sutterella
383	1	0	1	2	0	0	0	11	21	52	0	9	35	36	13	17	52	85	3	38	12	2	82	43	13	74	14	21	9	20	27	38	17	95	75	28	75	63	Bacteria	Firmicutes	Clostridia	Clostridiales	Ruminococcaceae	Intestinimonas
384	0	0	0	5	0	0	0	33	13	2	12	12	22	6	9	49	35	7	2	32	0	3	9	13	36	4	11	11	0	2	17	1	79	10	2	0	1	0	Bacteria	Candidate_division_TM7	Unknown_Class	Unknown_Order	Unknown_Family	Candidatus_Saccharimonas
388	0	0	0	1	0	0	0	8	1	0	0	0	2	1	1	0	66	10	7	7	7	0	1	0	8	2	0	0	2	1	1	7	1	4	0	4	0	0	Bacteria	Unclassified Bacteria	Unclassified Bacteria	Unclassified Bacteria	Unclassified Bacteria	Unclassified Bacteria
389	0	0	0	0	0	0	0	0	0	0	3	2	0	0	2	10	0	0	4	0	54	9	1	2	2	0	2	2	0	0	5	0	0	1	6	2	30	3	Bacteria	Bacteroidetes	Bacteroidia	Bacteroidales	S24-7	Unclassified S24-7
395	0	0	0	0	0	0	0	0	0	0	0	0	0	0	0	0	0	0	2	0	0	0	0	0	0	0	0	0	0	0	121	0	0	2	1	0	0	0	Bacteria	Firmicutes	Clostridia	Clostridiales	Ruminococcaceae	Ruminococcus
396	1	29	74	0	12	3	4	0	1	0	0	1	0	0	1	0	0	1	0	0	1	0	0	0	0	0	0	0	0	0	0	0	0	0	0	0	2	0	Bacteria	Actinobacteria	Coriobacteriia	Coriobacteriales	Coriobacteriaceae	Eggerthella
402	3	1	1	1	1	0	2	2	3	3	0	9	14	0	1	3	1	3	1	0	0	1	2	2	6	12	2	1	5	1	4	12	0	63	3	3	13	20	Bacteria	Firmicutes	Clostridia	Clostridiales	Lachnospiraceae	Unclassified Lachnospiraceae
406	0	0	0	0	0	0	0	0	9	0	1	8	0	20	13	0	27	57	1	1	1	2	0	2	0	0	0	1	38	13	1	64	1	0	1	0	0	0	Bacteria	Firmicutes	Clostridia	Clostridiales	Unclassified Clostridiales	Unclassified Clostridiales
409	0	0	0	0	0	0	0	0	1	0	0	0	1	0	1	0	67	1	0	35	10	0	0	0	1	0	0	0	0	0	0	1	1	0	0	0	0	0	Bacteria	Firmicutes	Clostridia	Clostridiales	Ruminococcaceae	Hydrogenoanaerobacterium
414	0	0	0	0	0	0	0	0	1	0	0	2	0	1	1	0	0	0	0	0	0	0	1	0	0	0	0	0	69	1	0	25	0	1	0	1	0	0	Bacteria	Cyanobacteria	Melainabacteria	Gastranaerophilales	Unclassified Gastranaerophilales	Unclassified Gastranaerophilales
415	102	0	0	0	0	3	0	0	0	0	0	0	0	0	0	0	0	0	0	0	0	0	0	0	0	0	0	0	0	0	0	0	0	0	0	0	0	0	Bacteria	Firmicutes	Clostridia	Clostridiales	Ruminococcaceae	Unclassified Ruminococcaceae
420	0	0	0	0	0	0	0	0	0	0	0	0	0	12	0	0	0	0	0	0	0	0	0	0	0	1	0	0	5	0	5	78	0	0	1	0	0	0	Bacteria	Cyanobacteria	Melainabacteria	Gastranaerophilales	Unclassified Gastranaerophilales	Unclassified Gastranaerophilales
423	0	0	0	0	0	0	0	1	0	0	0	0	1	0	0	0	15	1	3	20	0	1	0	0	1	0	1	0	6	0	62	2	1	1	2	1	0	0	Bacteria	Firmicutes	Clostridia	Clostridiales	Lachnospiraceae	Roseburia
425	0	0	0	0	0	0	0	0	14	80	0	2	7	13	0	1	17	0	1	12	0	0	23	20	19	9	5	15	4	0	9	6	3	15	1	2	2	11	Bacteria	Firmicutes	Clostridia	Clostridiales	Lachnospiraceae	Acetatifactor
432	0	7	0	80	0	0	0	0	0	0	0	0	0	0	0	0	0	0	0	0	0	1	2	0	0	0	0	0	0	0	0	0	0	0	0	0	1	0	Bacteria	Firmicutes	Clostridia	Clostridiales	Lachnospiraceae	Lachnospira
435	0	0	0	685	0	0	0	0	0	0	0	0	0	0	0	0	0	0	0	0	0	1	11	0	0	0	2	0	1	0	0	0	0	0	0	0	0	0	Bacteria	Firmicutes	Negativicutes	Selenomonadales	Veillonellaceae	Megasphaera
437	0	92	0	0	0	0	0	0	0	0	0	0	1	0	0	0	1	0	1	0	0	1	0	0	0	0	0	0	0	0	0	0	0	0	0	0	0	0	Bacteria	Firmicutes	Clostridia	Clostridiales	Lachnospiraceae	Lachnospira
441	5	209	19	37	1	0	3	1	0	2	3	0	0	0	5	2	0	0	0	0	0	1	3	0	0	0	4	4	2	1	0	1	2	0	0	0	6	2	Bacteria	Firmicutes	Clostridia	Clostridiales	Lachnospiraceae	Blautia
443	0	0	0	0	0	1	1	0	11	10	1	1	5	3	0	0	19	5	0	106	0	0	3	1	0	5	1	10	19	0	0	15	4	1	0	0	0	1	Bacteria	Firmicutes	Clostridia	Clostridiales	Lachnospiraceae	Blautia
444	0	0	0	85	0	0	2	0	0	0	1	0	1	0	2	0	0	0	1	0	0	2	2	0	0	0	1	1	1	0	0	0	1	0	0	0	0	0	Bacteria	Proteobacteria	Betaproteobacteria	Burkholderiales	Comamonadaceae	Unclassified Comamonadaceae
446	0	0	0	0	0	0	0	0	0	0	0	0	0	0	0	1	0	4	0	89	0	0	0	0	0	0	0	0	0	0	0	0	0	0	0	0	0	0	Bacteria	Firmicutes	Clostridia	Clostridiales	Lachnospiraceae	Unclassified Lachnospiraceae
452	0	0	0	0	80	7	0	0	0	0	0	0	0	0	0	0	0	0	0	0	0	0	0	0	0	0	0	0	0	0	0	0	0	0	0	0	0	0	Bacteria	Firmicutes	Bacilli	Lactobacillales	Streptococcaceae	Streptococcus
455	2	93	10	4	37	98	0	3	1	3	53	20	5	5	3	2	6	14	1	4	0	14	1	1	3	7	6	1	1	18	3	2	2	1	2	3	13	0	Bacteria	Firmicutes	Bacilli	Lactobacillales	Streptococcaceae	Streptococcus
456	3	1	1	0	2	3	3	1	0	0	0	0	0	0	1	0	6	20	0	60	0	1	0	0	2	0	0	2	1	1	3	1	2	1	2	3	6	3	Bacteria	Firmicutes	Clostridia	Clostridiales	Lachnospiraceae	Blautia
462	0	0	4	1	0	0	2	3	6	14	0	2	4	2	3	0	6	4	2	14	0	0	4	34	2	8	2	4	3	0	4	78	2	6	3	1	14	57	Bacteria	Firmicutes	Clostridia	Clostridiales	Ruminococcaceae	Unclassified Ruminococcaceae
463	0	0	0	0	0	0	0	0	0	0	0	0	0	0	0	0	8	0	0	3	0	0	0	0	0	0	0	0	0	0	1	0	0	59	2	1	3	0	Bacteria	Firmicutes	Clostridia	Clostridiales	Ruminococcaceae	Unclassified Ruminococcaceae
464	0	0	0	15	0	0	0	0	0	0	0	0	0	0	0	0	3	2	2	1	0	0	0	0	0	0	0	0	2	2	0	8	1	70	3	2	3	4	Bacteria	Firmicutes	Clostridia	Clostridiales	Lachnospiraceae	Unclassified Lachnospiraceae
465	0	0	0	78	0	0	0	2	0	0	0	0	0	0	0	0	1	1	0	0	0	0	3	2	0	1	0	0	1	0	0	0	0	1	0	1	0	0	Bacteria	Firmicutes	Clostridia	Clostridiales	Ruminococcaceae	Unclassified Ruminococcaceae
469	0	0	0	0	5	98	0	2	3	0	0	0	0	4	0	0	0	0	0	0	0	0	6	0	0	8	0	0	0	0	1	0	0	0	0	9	0	1	Bacteria	Fusobacteria	Fusobacteriia	Fusobacteriales	Fusobacteriaceae	Fusobacterium
473	0	0	0	0	0	0	0	0	1	0	0	1	0	0	0	0	0	0	0	0	0	76	0	0	0	0	0	0	0	0	0	0	0	0	0	0	3	0	Bacteria	Proteobacteria	Gammaproteobacteria	Enterobacteriales	Enterobacteriaceae	Morganella
474	0	0	0	74	0	0	0	0	0	0	0	0	0	0	0	0	0	0	0	0	0	0	3	0	0	0	0	0	0	0	0	0	0	0	0	0	0	0	Bacteria	Bacteroidetes	Bacteroidia	Bacteroidales	Porphyromonadaceae	Parabacteroides
487	0	0	0	0	0	0	0	0	0	6	0	1	2	0	2	0	1	94	0	1	0	0	1	4	1	8	0	1	0	1	0	0	0	3	40	1	5	14	Bacteria	Firmicutes	Clostridia	Clostridiales	Unclassified Clostridiales	Unclassified Clostridiales
501	0	0	2	0	0	0	0	6	44	24	0	0	8	25	1	5	2	5	3	1	0	0	13	11	33	3	9	2	1	8	48	38	0	0	4	32	27	59	Bacteria	Firmicutes	Clostridia	Clostridiales	Lachnospiraceae	Roseburia
518	0	0	0	54	0	0	0	1	1	0	0	0	0	5	0	0	0	0	0	0	0	0	0	0	0	0	0	0	1	1	2	3	0	0	0	0	0	0	Bacteria	Bacteroidetes	Bacteroidia	Bacteroidales	Rikenellaceae	Alistipes
520	0	67	0	30	0	0	0	1	0	1	0	0	0	0	1	0	0	0	0	0	0	0	2	0	0	0	0	0	1	0	0	0	0	0	0	0	0	0	Bacteria	Firmicutes	Clostridia	Clostridiales	Lachnospiraceae	Lachnospira
535	55	5	5	8	3	19	16	16	16	5	3	8	10	4	2	1	15	1	43	1	1	12	7	3	12	10	7	4	5	4	36	13	2	9	7	1	5	10	Bacteria	Firmicutes	Clostridia	Clostridiales	Lachnospiraceae	Unclassified Lachnospiraceae
547	82	51	115	45	24	54	159	191	33	34	117	18	32	75	57	40	243	137	196	20	72	12782	135	34	66	34	96	33	135	244	86	67	55	16	5	9	252	24	Bacteria	Firmicutes	Negativicutes	Selenomonadales	Veillonellaceae	Veillonella
591	0	0	0	44	0	0	0	0	0	0	0	0	0	0	0	0	0	0	0	0	0	0	1	0	0	0	0	0	0	0	0	0	0	0	0	0	0	0	Bacteria	Firmicutes	Clostridia	Clostridiales	Lachnospiraceae	Unclassified Lachnospiraceae
596	0	0	0	0	0	0	0	0	0	0	0	0	1	0	0	0	1	51	0	142	0	0	1	0	0	0	0	1	8	0	0	0	1	0	0	3	0	0	Bacteria	Firmicutes	Clostridia	Clostridiales	Lachnospiraceae	Blautia
629	2	1	1	1	2	0	0	0	17	7	0	1	3	2	4	0	27	72	2	63	0	0	2	3	7	1	5	0	33	15	2	22	20	32	0	8	5	1	Bacteria	Firmicutes	Clostridia	Clostridiales	Unclassified Clostridiales	Unclassified Clostridiales
654	5	12	9	42	5	13	10	145	68	29	9	27	124	102	74	92	15	9	1107	12	217	29	63	322	1278	280	33	63	438	858	353	2286	1133	259	494	462	203	69	Bacteria	Bacteroidetes	Bacteroidia	Bacteroidales	Prevotellaceae	Prevotella
658	3	4	4	33	2	2	6	218	2	6	2	2	0	3	22	146	25	342	224	342	8	3	7	13	7	6	3	0	20	7	4	10	106	32	15	8	122	16	Bacteria	Firmicutes	Clostridia	Clostridiales	Lachnospiraceae	Unclassified Lachnospiraceae
664	60	0	1	0	0	1	0	0	0	0	0	0	0	0	0	0	0	0	1	0	0	0	0	0	0	0	0	0	0	0	0	0	0	0	0	0	0	0	Bacteria	Firmicutes	Clostridia	Clostridiales	Lachnospiraceae	Blautia
684	2	2	4	4	1	0	7	7	116	165	502	144	361	147	719	309	269	1	2	11	12	2	193	219	150	63	529	229	19	3	56	42	29	41	24	7	56	19	Bacteria	Bacteroidetes	Bacteroidia	Bacteroidales	S24-7	Unclassified S24-7
709	35	49	73	52	74	83	55	88	130	146	105	95	287	170	250	381	93	30	129	58	40	46	75	184	464	110	397	69	451	184	156	223	105	732	375	625	422	201	Bacteria	Bacteroidetes	Bacteroidia	Bacteroidales	S24-7	Unclassified S24-7
753	101	1	0	4	12	87	1	1	1	0	1	0	0	0	1	0	1	0	0	0	0	0	1	0	2	0	0	4	1	1	0	14	0	1	2	1	0	0	Bacteria	Firmicutes	Clostridia	Clostridiales	Lachnospiraceae	Marvinbryantia
777	0	0	0	0	0	0	0	0	0	0	0	3	0	1	0	0	0	3	0	1	0	0	1	0	0	0	2	0	1	0	0	0	1	132	0	0	0	0	Bacteria	Tenericutes	Mollicutes	RF9	Unclassified RF9	Unclassified RF9
779	0	0	0	1	0	0	0	7	0	1	0	1	1	0	0	0	70	56	0	131	1	0	2	0	1	0	1	1	1	1	0	10	13	1	10	0	0	0	Bacteria	Unclassified Bacteria	Unclassified Bacteria	Unclassified Bacteria	Unclassified Bacteria	Unclassified Bacteria
788	3	1	1	7	0	5	4	46	8	0	2	23	4	8	0	0	0	0	9	0	0	2	4	4	4	1	0	2	216	59	5	23	60	15	8	4	5	3	Bacteria	Bacteroidetes	Bacteroidia	Bacteroidales	Rikenellaceae	Alistipes
797	0	0	4	1	0	1	3	0	3	1	0	2	3	0	0	3	45	4	0	34	0	0	0	10	3	2	0	1	15	4	4	15	2	72	44	6	233	38	Bacteria	Firmicutes	Clostridia	Clostridiales	Ruminococcaceae	Intestinimonas
815	4	21	1	11	4	5	1	4	3	2	3	2	0	5	1	2	10	10	16	7	88	55	0	0	6	2	3	3	7	7	20	3	3	5	14	13	9	4	Bacteria	Bacteroidetes	Bacteroidia	Bacteroidales	Bacteroidaceae	Bacteroides
831	0	0	0	1	0	2	3	0	2	1	280	119	7	7	158	80	0	5	0	2	1	23	2	7	4	0	19	3	41	1	16	154	6	250	511	41	173	76	Bacteria	Firmicutes	Erysipelotrichia	Erysipelotrichales	Erysipelotrichaceae	Allobaculum
850	0	0	0	0	69	0	0	0	0	0	0	0	0	0	0	0	0	0	0	0	0	0	0	0	0	0	0	0	0	0	0	0	0	0	0	0	0	0	Bacteria	Firmicutes	Clostridia	Clostridiales	Lachnospiraceae	Blautia
864	0	3	0	1	2	0	0	1	0	2	0	0	0	0	0	0	0	0	0	0	0	186	0	0	1	0	0	0	0	0	0	1	0	0	0	0	0	0	Bacteria	Firmicutes	Clostridia	Clostridiales	Peptostreptococcaceae	Unclassified Peptostreptococcaceae
907	1	0	7	27	1	1	12	179	238	232	30	64	190	216	65	42	202	160	247	494	48	2	153	181	266	136	199	164	84	78	89	89	104	525	269	140	156	154	Bacteria	Firmicutes	Clostridia	Clostridiales	Ruminococcaceae	Intestinimonas
927	0	1	1	0	0	0	0	0	2	3	0	9	8	8	5	0	9	771	0	234	1	1	28	4	4	25	0	1	0	1	0	3	0	8	0	1	14	0	Bacteria	Firmicutes	Clostridia	Clostridiales	Unclassified Clostridiales	Unclassified Clostridiales
932	0	0	0	0	0	1	1	0	0	0	0	0	0	0	3	0	2	0	0	0	0	0	0	1	1	0	0	0	2	1	2	0	0	1	429	14	35	0	Bacteria	Firmicutes	Clostridia	Clostridiales	Lachnospiraceae	Blautia
951	0	0	0	0	0	0	0	1	4	9	12	1	2	5	3	2	134	33	1	1	0	0	1	18	8	33	11	0	2	10	92	39	2	18	9	33	29	10	Bacteria	Firmicutes	Clostridia	Clostridiales	Unclassified Clostridiales	Unclassified Clostridiales
960	0	0	0	0	0	0	0	0	13	0	4	0	6	4	1	5	0	0	0	0	0	0	5	2	22	0	70	1	1	0	0	0	0	0	0	0	0	0	Bacteria	Firmicutes	Bacilli	Bacillales	Planococcaceae	Sporosarcina
968	1	1	1	13	0	2	5	66	37	16	87	32	83	50	148	71	1	55	22	39	42	46	74	49	56	18	85	79	43	4	56	62	13	180	155	90	175	115	Bacteria	Bacteroidetes	Bacteroidia	Bacteroidales	S24-7	Unclassified S24-7
971	3	5	4	1	3	1	1	2	21	1	2	0	5	11	1	1	21	24	22	63	1	5	2	16	12	7	10	9	9	0	283	502	2	0	8	9	19	10	Bacteria	Firmicutes	Clostridia	Clostridiales	Lachnospiraceae	Unclassified Lachnospiraceae
973	11	4	0	0	3	36	634	0	0	0	0	0	0	0	0	0	0	0	0	0	0	0	2	0	0	0	0	0	0	0	0	0	2	0	0	0	1	0	Bacteria	Firmicutes	Clostridia	Clostridiales	Lachnospiraceae	Unclassified Lachnospiraceae
975	22	333	16	55	20	18	12	8	11	1	4	7	3	7	2	2	10	1	15	3	1	2	7	8	8	13	4	5	10	5	27	8	6	12	10	17	17	10	Bacteria	Bacteroidetes	Bacteroidia	Bacteroidales	Rikenellaceae	Alistipes
979	48	26	13339	6	135	41	111	0	3	0	0	10	0	0	0	0	2	0	5	1	2	31	2	17	0	1	0	0	1	0	10	0	1	23	0	0	10	13	Bacteria	Firmicutes	Negativicutes	Selenomonadales	Veillonellaceae	Veillonella
983	4	38	3	7	1635	1	3	0	0	0	0	0	0	1	0	0	0	1	1	0	0	0	0	0	0	10	0	0	0	1	0	0	0	0	0	6	2	1	Bacteria	Firmicutes	Clostridia	Clostridiales	Lachnospiraceae	Unclassified Lachnospiraceae
987	0	2	1821	0	3	6	18	0	0	0	0	5	0	0	0	0	0	0	0	0	0	0	0	1	0	0	0	0	0	0	0	0	0	4	0	0	3	2	Bacteria	Firmicutes	Clostridia	Clostridiales	Lachnospiraceae	Unclassified Lachnospiraceae
1001	3	36	1	1951	47	167	2	6	5	1	3	37	1	0	2	0	3	0	9	0	0	4	26	8	6	2	4	0	165	60	16	42	19	33	19	163	35	24	Bacteria	Firmicutes	Clostridia	Clostridiales	Ruminococcaceae	Ruminococcus
1002	0	1	5	1	1	1	1	0	1	0	0	0	3	0	8	2	40	1	0	2	0	1	0	0	0	0	0	0	3	2	1	40	1	11	348	127	28	196	Bacteria	Firmicutes	Clostridia	Clostridiales	Lachnospiraceae	Unclassified Lachnospiraceae
1006	0	0	0	0	0	0	2	0	0	13	0	0	2	1	23	0	1	1	1	0	0	0	11	0	1	19	3	0	66	24	1	52	7	80	300	10	42	0	Bacteria	Firmicutes	Clostridia	Clostridiales	Ruminococcaceae	Unclassified Ruminococcaceae
1010	1	1	0	0	0	424	2	0	0	0	0	0	0	0	0	0	0	0	0	0	0	0	0	0	0	0	0	0	0	0	0	0	0	0	3	0	2	0	Bacteria	Proteobacteria	Betaproteobacteria	Burkholderiales	Alcaligenaceae	Sutterella
1011	0	0	0	0	0	0	1	1	0	0	1	0	0	0	0	1	2	11	0	197	0	0	1	0	0	0	0	0	0	0	0	0	1	0	1	0	13	0	Bacteria	Firmicutes	Clostridia	Clostridiales	Lachnospiraceae	Blautia
1020	0	0	2	3	0	0	1	18	17	9	0	2	17	25	28	9	59	19	13	10	6	1	80	29	30	91	11	25	8	12	4	19	0	54	79	17	49	20	Bacteria	Firmicutes	Clostridia	Clostridiales	Family_XIII	Anaerovorax
1024	0	0	0	1	0	0	1	13	22	1	7	2	5	84	32	2	25	0	0	8	3	0	20	24	26	4	3	6	18	18	6	41	1	26	87	58	42	10	Bacteria	Firmicutes	Clostridia	Clostridiales	Ruminococcaceae	Unclassified Ruminococcaceae
1031	0	2	3	10	2	6	2	7	315	923	44	45	931	150	397	645	1	1	2	9	17	7	201	496	540	239	1826	1069	6	4	2	4	1	0	3	0	10	2	Bacteria	Firmicutes	Clostridia	Clostridiales	Lachnospiraceae	Blautia
1041	13	15	5	9	21	19	9	7	9	10	2	12	7	5	3	6	1	1	15	4	87	87	5	5	5	5	9	13	28	36	21	15	23	19	56	42	23	19	Bacteria	Bacteroidetes	Bacteroidia	Bacteroidales	Bacteroidaceae	Bacteroides
1054	1	0	0	5	0	0	0	35	82	1	20	15	18	80	38	21	4	1	21	2	1	16	22	33	30	2	36	33	10	1	22	24	1	8	1	5	8	2	Bacteria	Bacteroidetes	Bacteroidia	Bacteroidales	S24-7	Unclassified S24-7
1057	1	1	1	0	0	0	0	6	119	8	0	0	13	8	15	12	6	2	15	1	0	0	4	33	23	21	31	16	3	0	2	23	0	4	1	0	22	10	Bacteria	Firmicutes	Clostridia	Clostridiales	Lachnospiraceae	Blautia
1067	0	0	4	2	0	3	0	15	21	26	782	1305	634	32	567	1524	1	65	24	14	35	1	79	59	38	39	1117	191	210	294	138	83	722	11	38	7	6	5	Bacteria	Firmicutes	Bacilli	Lactobacillales	Lactobacillaceae	Lactobacillus
1074	0	75	4	16	0	8	0	0	0	1	0	0	0	0	0	0	0	2	0	0	0	103	0	0	0	0	0	0	0	0	1	0	0	5	0	0	1	0	Bacteria	Firmicutes	Clostridia	Clostridiales	Ruminococcaceae	Unclassified Ruminococcaceae
1092	0	173	0	1	2	1	1	0	0	0	0	0	0	2	1	0	0	0	0	1	0	1	0	0	0	0	0	0	1	0	1	0	1	0	2	0	2	2	Bacteria	Bacteroidetes	Bacteroidia	Bacteroidales	Porphyromonadaceae	Parabacteroides
1097	1	0	0	11	1	0	0	54	17	12	9	16	9	105	11	3	45	9	19	4	3	3	6	14	14	8	5	16	69	23	8	18	11	52	38	47	70	19	Bacteria	Bacteroidetes	Bacteroidia	Bacteroidales	S24-7	Unclassified S24-7
1117	0	0	0	0	0	0	0	0	2	0	0	3	0	11	0	0	0	0	0	0	0	0	0	2	0	61	0	0	0	0	0	0	0	0	0	0	0	0	Bacteria	Firmicutes	Unclassified Firmicutes	Unclassified Firmicutes	Unclassified Firmicutes	Unclassified Firmicutes
1127	0	1	0	1	0	2	0	2	6	12	1	3	0	4	1	0	1	0	1	0	0	3	0	2	1	71	2	0	0	1	4	0	12	1	5	0	0	1	Bacteria	Spirochaetae	Spirochaetes	Spirochaetales	Spirochaetaceae	Unclassified Spirochaetaceae
1128	1	0	1	1	1	1	0	4	7	15	0	2	4	4	2	5	5	2	8	5	3	1	7	20	15	25	0	4	0	1	6	29	4	9	7	9	24	57	Bacteria	Firmicutes	Clostridia	Clostridiales	Ruminococcaceae	Oscillibacter
1137	0	0	0	0	0	0	0	0	0	0	0	0	0	0	0	0	0	77	0	109	1	0	1	0	0	0	0	0	0	0	0	0	0	1	0	0	0	0	Bacteria	Firmicutes	Clostridia	Clostridiales	Lachnospiraceae	Blautia
1141	0	0	0	2	0	0	0	29	0	0	0	0	0	0	0	2	24	19	37	2	0	1	16	0	2	7	0	0	3	3	123	128	24	67	6	1	6	0	Bacteria	Firmicutes	Clostridia	Clostridiales	Ruminococcaceae	Unclassified Ruminococcaceae
1142	3	1	0	431	503	3	1	1	0	0	0	0	0	1	3	0	0	0	2	0	0	1	19	0	1	3	1	0	1	0	0	0	0	0	0	4	2	2	Bacteria	Firmicutes	Clostridia	Clostridiales	Lachnospiraceae	Unclassified Lachnospiraceae
1147	0	1	0	0	0	0	0	9	18	17	0	0	10	4	3	29	3	7	4	0	0	2	11	10	7	2	5	12	1	0	4	350	2	1	1	1	1	1	Bacteria	Firmicutes	Clostridia	Clostridiales	Lachnospiraceae	Coprococcus
1148	0	0	0	0	0	0	0	0	1	0	0	0	0	0	0	0	3	2	0	121	0	0	0	0	0	0	0	0	0	0	0	0	5	5	0	0	0	0	Bacteria	Firmicutes	Clostridia	Clostridiales	Lachnospiraceae	Unclassified Lachnospiraceae
1149	0	0	0	6444	0	0	0	5	0	0	0	0	0	0	7	0	0	0	7	0	0	7	110	7	5	4	10	0	10	0	0	0	0	0	0	0	13	0	Bacteria	Firmicutes	Negativicutes	Selenomonadales	Veillonellaceae	Dialister
1151	0	0	0	98	0	0	0	0	0	0	0	0	0	0	0	0	0	0	0	0	0	0	2	0	0	0	1	0	0	0	0	0	0	0	0	0	0	0	Bacteria	Firmicutes	Clostridia	Clostridiales	Ruminococcaceae	Unclassified Ruminococcaceae
1156	0	1	0	1	0	0	0	0	0	0	0	0	0	0	0	0	0	1	0	1	0	0	0	0	0	0	0	0	4	0	23	121	0	1	0	0	0	0	Bacteria	Firmicutes	Clostridia	Clostridiales	Unclassified Clostridiales	Unclassified Clostridiales
1157	0	1	0	0	0	2	0	1	0	1	0	2	0	2	0	2	0	2	4	0	0	0	1	2	1	0	2	3	3	0	2	1	10	11	16	24	71	0	Bacteria	Firmicutes	Clostridia	Clostridiales	Ruminococcaceae	Unclassified Ruminococcaceae
1169	93	8	2	32	12	288	4	0	1	1	1	0	8	0	2	0	3	255	2	17	2	96	0	0	10	0	0	0	0	1	0	0	0	1	9	0	1	0	Bacteria	Firmicutes	Clostridia	Clostridiales	Clostridiaceae_1	Clostridium_sensu_stricto_1
1178	0	0	0	83	0	0	0	0	0	0	0	0	0	0	0	0	1	0	0	0	0	0	3	0	0	0	0	0	0	1	0	0	0	0	0	0	0	0	Bacteria	Firmicutes	Clostridia	Clostridiales	Ruminococcaceae	Unclassified Ruminococcaceae
1179	1	10	87	16	23	208	2	2	0	0	0	1	3	2	0	1	2	0	2	0	0	1	2	3	1	3	0	2	0	0	0	0	2	1	0	3	5	3	Bacteria	Firmicutes	Clostridia	Clostridiales	Lachnospiraceae	Unclassified Lachnospiraceae
1195	0	0	0	9	0	0	0	10	1	0	0	0	0	0	0	0	0	9	149	11	0	8	14	7	11	15	0	1	2	0	0	0	2	2	3	0	8	13	Bacteria	Firmicutes	Clostridia	Clostridiales	Lachnospiraceae	Unclassified Lachnospiraceae
1198	0	0	1	0	0	0	0	0	0	19	0	3	1	18	0	0	1	0	0	0	0	0	13	42	5	1	1	0	0	0	0	0	0	0	78	0	0	10	Bacteria	Firmicutes	Clostridia	Clostridiales	Lachnospiraceae	Unclassified Lachnospiraceae
1202	0	0	0	1	0	0	0	0	0	1	6	0	0	1	7	0	0	1	0	8	0	0	2	0	0	0	195	10	0	0	1	0	0	2	0	0	0	0	Bacteria	Firmicutes	Clostridia	Clostridiales	Lachnospiraceae	Blautia
1205	7791	102	15894	45	937	1540	13099	1	14	1	10	15	3	3	0	0	19	1	32	7	7	26	18	18	9	0	0	1	0	2	54	1	40	51	7	5	32	43	Bacteria	Firmicutes	Negativicutes	Selenomonadales	Veillonellaceae	Veillonella
1207	0	0	2	0	0	0	2	3	7	77	2	1	20	15	18	21	8	5	3	3	17	0	43	66	94	13	16	24	10	4	70	21	34	15	9	52	9	16	Bacteria	Firmicutes	Clostridia	Clostridiales	Ruminococcaceae	Unclassified Ruminococcaceae
1209	0	0	0	0	0	0	0	0	17	5	61	49	6	21	41	65	0	0	0	0	1	0	41	41	29	6	14	5	0	0	0	0	0	0	0	0	0	0	Bacteria	Actinobacteria	Actinobacteria	Corynebacteriales	Corynebacteriaceae	Corynebacterium
1215	0	0	0	2088	0	0	0	5	0	0	0	0	0	0	3	0	0	0	3	0	0	2	42	3	0	1	1	1	5	0	0	0	0	0	0	0	5	0	Bacteria	Firmicutes	Clostridia	Clostridiales	Lachnospiraceae	Unclassified Lachnospiraceae
1222	3	2	10	0	2	5	10	0	1	0	0	0	0	0	0	1	0	233	0	18	1	0	0	0	0	0	0	0	0	2	0	0	0	0	1	0	2	6	Bacteria	Firmicutes	Clostridia	Clostridiales	Lachnospiraceae	Unclassified Lachnospiraceae
1235	0	2	0	0	0	0	3	2	0	83	0	1	13	1	24	159	4	1	0	1	11	2	0	0	0	3	14	4	0	1	1	1	0	0	16	0	144	30	Bacteria	Firmicutes	Clostridia	Clostridiales	Lachnospiraceae	Blautia
1242	0	0	1	1	0	0	0	11	0	2	0	0	0	1	0	1	2	4	5	40	1	2	0	2	6	0	0	0	36	8	8	79	0	1	35	64	16	41	Bacteria	Firmicutes	Clostridia	Clostridiales	Lachnospiraceae	Unclassified Lachnospiraceae
1248	1	0	0	2	0	1	0	14	14	13	0	2	11	14	14	13	57	22	2	52	4	1	5	27	32	5	6	11	5	3	17	17	3	46	77	18	13	43	Bacteria	Firmicutes	Clostridia	Clostridiales	Ruminococcaceae	Unclassified Ruminococcaceae
#OTU ID	DYX	JYT	LJL	PS	WYT	XZK	ZYC	LS1	LS10	LS11	LS12	LS13	LS14	LS15	LS16	LS17	LS18	LS19	LS2	LS20	LS21	LS3	LS4	LS5	LS6	LS7	LS8	LS9	LT001	LT002	LT003	LT004	LT005	LT006	LT007	LT008	LT009	LT010	taxonomy	phylum	class	order	family	genus
0	0.1079	0.1084	0.368889	3.75195	0.0869704	0.0733591	0.284081	20.6173	6.77958	3.91522	0.197822	1.13947	3.60486	7.94832	3.73571	0.553617	0.924114	0.0961908	18.2374	0.27795	31.9385	0.19865	4.75986	3.09307	7.82956	2.7694	1.02604	3.09078	15.5838	13.6479	33.9166	31.9652	8.33395	16.9814	24.7286	20.38	13.4939	14.9122	Bacteria	Bacteroidetes	Bacteroidia	Bacteroidales	Prevotellaceae	Prevotella
1	0.0606939	0.0323298	0.0638461	1.11826	0.0266236	0.0690439	0.0975984	5.42715	6.82105	1.58478	11.5987	1.55697	14.9424	4.1111	16.5789	8.88345	2.51243	0.527126	5.18479	0.625387	5.07655	2.41896	7.02412	8.57453	8.00728	0.62449	12.4554	17.0155	5.83484	1.2991	4.83284	5.51836	0.379236	2.32764	2.39439	2.55962	1.86679	1.13109	Bacteria	Bacteroidetes	Bacteroidia	Bacteroidales	S24-7	Unclassified S24-7
2	0.0185454	0.0589544	0.309299	0.108752	0.0461476	0	0.0348566	0.411538	5.43096	29.3235	0.599797	0.13856	0.966583	2.39938	0.939064	0.615739	0.00320873	0.0192382	0.0435087	0.0206584	0.020746	0.126573	4.14773	7.08959	1.44165	29.846	0.403195	2.41	1.50958	0.445467	2.57058	1.30138	3.67027	1.4165	1.19804	0.27186	3.30131	17.8982	Bacteria	Spirochaetae	Spirochaetes	Spirochaetales	Spirochaetaceae	Treponema
3	0.0252891	0.0133123	0.0893845	1.91971	0.0248487	0.0115073	0.111541	11.1758	2.40528	0.124567	0.305438	4.06563	4.56976	4.43856	2.61764	0.599295	2.08728	8.03001	0.103938	1.67709	0.0539397	0.0457071	1.4515	4.41867	0.831722	0.860448	1.91067	2.27466	9.02635	5.84286	3.58416	6.86823	2.37346	0.678741	4.07635	5.7027	5.48935	3.51896	Bacteria	Bacteroidetes	Bacteroidia	Bacteroidales	Unclassified Bacteroidales	Unclassified Bacteroidales
4	0.0472064	0.0304281	0.0468205	1.49652	0.0248487	0.0158226	0.0365994	7.67224	6.47933	1.63668	1.05875	5.83592	2.40718	6.24107	3.01234	0.586505	7.02551	0.0961908	3.89887	0.138975	3.31522	2.30645	3.21009	5.89704	3.11505	1.3572	1.87456	3.97762	5.78293	0.105669	1.15811	0.916599	0.704825	1.27264	0.774608	1.40223	1.0348	0.855905	Bacteria	Bacteroidetes	Bacteroidia	Bacteroidales	S24-7	Unclassified S24-7
5	0	0.00380351	0.0014188	0.0520119	0.00177491	0.00863049	0.0331137	0.0404189	3.31929	4.05017	25.1646	1.87238	7.62133	2.13593	4.97117	20.8109	0.0144393	0.0288573	0.0217544	0.123951	0.533173	0.0228535	3.87749	1.27797	2.65298	0.47369	17.2757	4.92303	0.0290704	0.0165755	0.00385394	0.00312832	0.027749	0.00184441	0.00672111	0	0.0207257	0.0303359	Bacteria	Proteobacteria	Betaproteobacteria	Burkholderiales	Alcaligenaceae	Oligella
6	37.4869	0.224407	2.19914	0.269516	12.6178	21.3835	21.4682	0	0.131046	0	0.00949547	0.00182315	0.0168688	0.0089307	0.00146729	0	0.0754051	0	0.253801	0.0150243	0	0.0703185	0.0368505	0.00164263	0.0383872	0.0159671	0.00150446	0.00202012	0.00207646	0.00414388	0.31795	0	0.083247	0.00922203	0.0705716	0.0286169	0.0829028	0.0910076	Bacteria	Firmicutes	Negativicutes	Selenomonadales	Veillonellaceae	Veillonella
7	0.00505783	0.197783	0.0695213	0.205683	0.0993948	0.00143841	0.137683	0.343561	0.424657	0.707612	1.02709	16.9499	0.408225	0.714456	0.943465	0.772871	0.216589	5.46364	0.360156	21.0941	0.404548	0.610013	0.739057	0.632412	0.14644	11.7677	1.43977	1.35752	3.65456	26.5975	0.581944	0.533379	43.0424	1.76694	1.38119	1.31161	1.25983	0.769231	Bacteria	Firmicutes	Clostridia	Clostridiales	Peptostreptococcaceae	Unclassified Peptostreptococcaceae
8	0.0151735	0.0171158	0.0439829	0.971677	0.0106494	0.0100689	0.0313709	5.66783	1.48796	0.0311419	0.928974	1.26709	0.13495	1.57925	0.196616	0.747291	9.86363	5.91958	6.05013	3.01989	3.81312	0.0615287	1.94489	2.51322	3.27855	1.3022	0.61382	2.28678	0.230487	1.21416	1.02322	0.42858	0.438434	1.26711	2.13059	1.91892	1.48781	1.33044	Bacteria	Bacteroidetes	Bacteroidia	Bacteroidales	Prevotellaceae	Prevotella
9	0.00337189	0.0228211	0.0397265	0.609958	0.0124243	0.00143841	0.0470564	3.42091	0.0497644	0.16609	0.0142432	0.0164084	0.0185557	0.598357	0.142327	0.0548135	6.62281	19.0073	0.0604288	12.2185	0.0560143	0.0281274	0.0511813	0.0673478	0.00568699	0.044353	0.00150446	0.0181811	3.06069	4.12523	0.811253	0.561534	0.721474	0.938803	2.27509	3.88076	1.6625	2.3467	Bacteria	Bacteroidetes	Bacteroidia	Bacteroidales	Prevotellaceae	Alloprevotella
10	0.0455205	0.0133123	0.0837093	0.938579	0.0266236	0.0388372	0.0662275	4.84475	2.67567	1.00346	0.539659	0.98268	4.94594	3.30287	1.59201	1.54209	3.90181	0.746441	6.13473	2.5917	0.0871333	0.353351	2.70442	2.44095	5.90452	1.74573	1.22764	4.53719	1.88542	2.43038	1.68224	1.75186	1.282	2.26309	2.30702	3.61685	3.40642	3.60347	Bacteria	Bacteroidetes	Bacteroidia	Bacteroidales	Bacteroidaceae	Bacteroides
11	0.0977847	0.0874807	0.0950597	0.425552	0.138443	0.122265	0.149883	1.7472	2.15978	1.37543	2.2077	1.5515	1.9804	1.95582	5.26169	0.937312	3.98684	0.721431	1.95306	0.884557	1.61612	0.755924	4.00442	1.77404	2.6999	1.58606	1.08472	2.6201	1.94979	1.76736	1.28336	0.997935	0.651177	2.44384	2.40112	1.43879	2.43971	1.84182	Bacteria	Bacteroidetes	Bacteroidia	Bacteroidales	S24-7	Unclassified S24-7
12	0.0472064	2.20794	0.0709401	1.78023	1.50335	0.0431524	0.137683	0.260886	1.07325	0.193772	1.53985	1.94166	1.08973	1.27262	3.73718	1.54574	0.56634	0.0961908	0.217544	0.129585	0.170117	15.4964	1.02363	1.36667	1.20422	0.204024	0.973386	0.935316	0.97801	0.105669	1.03864	0.580304	0.214592	2.92523	2.44312	1.60254	5.18587	0.829902	Bacteria	Proteobacteria	Betaproteobacteria	Burkholderiales	Alcaligenaceae	Parasutterella
13	0.0252891	0.00380351	0.0383077	0.10166	0.0248487	0.0100689	0.0784273	0.336212	1.96735	0.359862	0.791289	0.417502	1.07792	1.8427	1.93242	1.26802	1.41665	0.0480954	0.0459259	0.20095	3.04552	0.11251	1.00929	2.35553	2.44683	0.283859	1.79332	2.56151	0.955169	0.174043	1.98863	0.705437	0.140595	0.77465	2.01633	3.20668	3.59295	0.773564	Bacteria	Bacteroidetes	Bacteroidia	Bacteroidales	S24-7	Unclassified S24-7
14	0.00842971	0.00380351	0.0113504	0.026006	0.00532472	0.0100689	0.0331137	0.19842	0.0912348	0.148789	0.808698	3.38377	1.04081	0.174149	0.739513	1.58046	7.17151	4.50366	0.132943	3.64903	0.267624	0.0298854	0.1863	0.0328526	0.0526046	0.0408047	0.321955	0.412105	1.711	5.56315	1.95587	1.78314	3.39833	1.53639	0.747723	0.880763	1.24502	0.452871	Bacteria	Firmicutes	Bacilli	Lactobacillales	Lactobacillaceae	Lactobacillus
15	0.244462	0.0209193	0.014188	0.151307	0.0106494	0.0129457	0.0522848	0.235164	0.169199	0.323529	1.35785	8.79672	0.391356	0.27834	0.340411	0.268586	0.136371	4.28242	0.505185	3.72228	0.0560143	0.047465	0.810711	0.5125	0.201888	1.62332	0.806391	0.410084	0.836811	4.20189	0.0886405	0.140775	6.30457	0.457413	0.440233	0.486486	0.593643	0.186349	Bacteria	Firmicutes	Erysipelotrichia	Erysipelotrichales	Erysipelotrichaceae	Turicibacter
16	0.00842971	0.0285263	0.014188	0.144215	0.019524	0.00287683	0.0400851	0.69447	1.85953	12.0606	0.2089	0.268004	0.671379	1.00619	0.0909718	0.666898	0.32729	0.669488	1.63399	2.26867	0.0228206	0.0404332	0.391025	2.3736	1.7914	4.77593	0.135401	0.781787	1.06314	1.32604	1.30456	2.32122	2.6417	1.38884	0.500723	1.41971	1.76761	1.07042	Bacteria	Proteobacteria	Epsilonproteobacteria	Campylobacterales	Helicobacteraceae	Helicobacter
17	0.177024	3.10557	22.7093	4.2106	23.9115	2.85669	0.322423	0.049605	0.0431292	0.0259516	0.0174084	0.0674567	0.0236163	0.0253036	0.0132056	0.0219254	0.0240655	0.0327049	0.0894346	0.048829	3.43554	0.977428	0.118741	0.0624199	0.0255914	0.0549977	0.00601784	0.0242414	0.0207646	0.0808056	0.0674439	0.0594382	0.0573479	0.0940647	0.0151225	0.0922099	0.148041	0.24052	Bacteria	Bacteroidetes	Bacteroidia	Bacteroidales	Bacteroidaceae	Bacteroides
18	0.00168594	0	0.0014188	0.0330985	0.0177491	0.00431524	0.00348566	0.0128606	2.89297	0.0986159	1.55884	5.69189	0.423407	3.83573	0.180476	1.17666	0.00481309	0	0.031423	0.00187804	0.0373428	0.0334013	5.29214	1.22704	3.54157	6.40634	2.44776	0.143429	0.00415291	0.00414388	0	0	0.00739973	0.00184441	0.00168028	0.00476948	0.00148041	0	Bacteria	Proteobacteria	Gammaproteobacteria	Pseudomonadales	Moraxellaceae	Psychrobacter
19	0.0269751	0.015214	0.00993161	0.113481	0.00887453	0.0129457	0.0261424	0.598934	5.22195	5.53287	0.0759638	0.0765725	1.363	0.366159	0.630933	0.0639491	0.633724	0.388611	1.04663	1.60948	0.248952	0.0878982	7.80207	0.919873	0.470598	2.66828	0.571695	1.23025	0.371685	0.428891	1.12535	1.37177	0.599378	0.276661	2.52378	0.357711	0.156923	0.511376	Bacteria	Firmicutes	Clostridia	Clostridiales	Lachnospiraceae	Blautia
20	0.0118016	0.00570527	0.0496581	0.113481	0.0177491	0.0215762	0.0261424	0.372956	1.58417	0.681661	0.868836	0.47402	1.61097	3.24035	2.06447	2.1158	0.981871	0.419392	0.372241	0.368096	0.624455	0.824485	2.03701	2.4508	2.00893	0.168541	1.76473	1.53731	1.40368	0.151251	0.344927	0.275292	0.0573479	1.4497	0.719159	0.473768	0.938578	0.877573	Bacteria	Bacteroidetes	Bacteroidia	Bacteroidales	S24-7	Unclassified S24-7
21	0.0320329	4.10399	0.0496581	0	0.0727712	24.9205	0.0435707	0.00183722	0	0	0.00316516	0.00364631	0.0202426	0.00148845	0	0.00182712	0	0	0	0	0	0.00175796	0.00614175	0.00492789	0.0142175	0.00532236	0	0	0.00207646	0	0	0.00782081	0.0147995	0	0.0688914	0.0111288	0.0488534	0.0780065	Bacteria	Bacteroidetes	Bacteroidia	Bacteroidales	Bacteroidaceae	Bacteroides
22	0.0134875	0.00950878	0.0510769	0.0945671	0.0177491	0.0215762	0.0575133	0.492376	1.75337	0.249135	0.762803	0.712853	1.1572	1.05382	2.25375	0.979335	1.40703	0.203925	2.51142	0.180292	0.0643127	0.822727	0.773861	1.1597	1.44165	0.344179	0.428771	0.989859	2.01001	0.414388	1.62443	0.339423	0.135045	3.01376	1.57274	2.84897	3.01263	2.27952	Bacteria	Bacteroidetes	Bacteroidia	Bacteroidales	S24-7	Unclassified S24-7
23	0.770476	3.81492	3.06177	4.74491	12.8734	1.66137	0.360765	0.508911	1.32042	0.432526	0.314933	0.594348	1.27191	0.663849	0.884774	0.895288	1.16798	1.65833	2.67095	2.07899	5.28609	5.84347	1.00725	1.14491	1.33929	0.455949	0.479923	1.06864	1.17112	1.90411	4.02929	1.34362	0.847269	1.30584	2.53218	1.00636	0.83791	1.13976	Bacteria	Bacteroidetes	Bacteroidia	Bacteroidales	Bacteroidaceae	Bacteroides
24	0	0	0	0.0141851	0.00709963	0.00143841	0.0139426	0.00551167	1.11638	0.375433	7.06305	2.72379	0.501004	1.2756	1.03444	4.56049	0.00481309	0.00769527	0.0120858	0.0300486	0.116178	0.0193376	2.42599	0.466507	1.22555	1.71557	0.603289	0.240394	0.00207646	0.00828775	0.00385394	0	0.00369987	0.00553322	0.00336055	0.0063593	0	0.00216685	Bacteria	Firmicutes	Bacilli	Bacillales	Staphylococcaceae	Unclassified Staphylococcaceae
25	0.00842971	0.00950878	0.014188	0.0165492	0.00887453	0.0460293	0.0226568	0.049605	0.253799	0.103806	3.35665	2.70009	0.141698	0.159264	0.597186	0.380041	2.27499	2.68757	0.079766	4.00962	0.0788349	0.337529	0.302993	0.0525641	0.194779	0.0461271	0.127879	0.290897	0.7849	2.53191	0.368051	1.56103	2.17737	0.274816	0.379743	0.211447	0.190972	0.498375	Bacteria	Firmicutes	Bacilli	Lactobacillales	Lactobacillaceae	Lactobacillus
26	0	0.00570527	0.00851281	0.0307343	0	0	0.0156855	0.23149	0.00829407	0.0259516	0.966956	3.29991	1.01382	0.0267921	0.925858	3.06956	0.00320873	3.89381	0.149863	0.266682	0.120327	0.0140637	0.309135	0.057492	0.0568699	0.0124188	0.434789	0.155549	0.718453	2.9608	0.85172	0.442658	4.43244	0.658453	0.781329	0.346582	0.331611	0.236186	Bacteria	Firmicutes	Bacilli	Lactobacillales	Lactobacillaceae	Lactobacillus
27	0.0118016	26.3869	0.0113504	0.10166	5.23952	0.0115073	0.00871414	0	0.00331763	0.00346021	0.0379819	0.00364631	0.0759097	0.0342343	0.104177	0.0602949	0	0.00577145	0	0.00187804	0.0497905	0.00703185	0.0225198	0.0689904	0.0270132	0.0088706	0.133897	0.0242414	0	0	0.0057809	0.0531815	0.0055498	0.00737762	0.0268844	0.0461049	0.0266473	0.0173348	Bacteria	Verrucomicrobia	Verrucomicrobiae	Verrucomicrobiales	Verrucomicrobiaceae	Akkermansia
28	22.9491	0.600955	0.00993161	0.0803821	0.802258	0.241654	0.0226568	0.00183722	0.0281999	0.00346021	0	0	0.00168688	0	0	0	0.0513396	0	0.0435087	0	0	0	0.00614175	0	0.00284349	0	0.00150446	0.00202012	0.00207646	0.00207194	0.061663	0.00312832	0	0.0295105	0.00336055	0.0206677	0.0222061	0.0238353	Bacteria	Firmicutes	Clostridia	Clostridiales	Ruminococcaceae	Unclassified Ruminococcaceae
29	0.0741815	0.0570527	0.0595897	0.0354627	0.0709963	0.0546597	0.0627418	0.0514422	0.101188	1.75952	0.00633032	0.0455789	0.168688	0.0208383	0.0469532	0.0164441	0.0192524	0.0307811	12.0713	0.0901459	14.4206	0.28479	0.0307088	0.0197116	0.136488	0.044353	0.0210625	0.0181811	0.0145352	0.0165755	0.0886405	0.0625665	0.0129495	0.571766	0.373021	0.133545	0.124354	0.166847	Bacteria	Bacteroidetes	Bacteroidia	Bacteroidales	Prevotellaceae	Alloprevotella
30	0.00168594	0.0399369	0.0014188	0.0732895	0	0.00143841	0.00174283	0.222304	0	0.0761246	0.0965373	0.151322	0.00506064	0.0148845	0.010271	0.00548135	0.174876	1.06002	0.0870175	0.29673	0.0622381	25.45	0.0716538	0.0197116	0.0298567	0.0638683	0.0285848	0.0141408	0.205569	0.176115	0.0404663	0.0516173	0.331138	0.0110664	0.00168028	0.00794913	0.079942	0.0130011	Bacteria	Proteobacteria	Gammaproteobacteria	Pasteurellales	Pasteurellaceae	Unclassified Pasteurellaceae
31	0.0387767	0.207291	0.0737777	0.84874	0.0408228	0.0215762	31.5365	0	0	0.0017301	0.030069	0	0	0	0	0	0	0.00192382	0	0.0131463	0	0.00175796	0.0798428	0	0.00142175	0	0	0	0	0.00207194	0	0.00156416	0.0887968	0	0	0	0.0296081	0.0390033	Bacteria	Firmicutes	Clostridia	Clostridiales	Lachnospiraceae	Blautia
32	0.00842971	0.00570527	0.0170256	0.0709253	0.0106494	0.0215762	0.0313709	0.174536	3.19322	0.197232	3.20314	0.813127	5.17366	0.967492	5.12377	2.01897	0.858335	0.063486	0.142612	0.127707	0.15767	0.0597708	0.872129	2.23726	3.97947	0.807224	1.56464	1.66054	1.26041	1.62647	1.23904	0.666333	0.247891	1.2376	0.858622	1.50556	1.18285	0.736728	Bacteria	Bacteroidetes	Bacteroidia	Bacteroidales	S24-7	Unclassified S24-7
33	0.0370907	0.243425	3.89461	0.0212776	0.807582	6.83103	6.29335	0.0220467	0.0215646	0.00519031	0.00633032	0.00911577	0.0371114	0.0104191	0.00586915	0.0164441	0.00481309	0	0.0120858	0.0112682	0.0269698	0.00351593	0.0470868	0.0427084	0.0184827	0.00709648	0.00902676	0.0222213	0.00622937	0.0787336	0.0115618	0.0234624	0.0295989	0.0276661	0.0336055	0.00476948	0.0222061	0.099675	Bacteria	Firmicutes	Clostridia	Clostridiales	Lachnospiraceae	Unclassified Lachnospiraceae
34	0.00842971	0.00380351	0.0255384	0.0732895	0.0159742	0.00719207	0.0243996	0.345398	0.990313	0.553633	1.77249	0.926162	0.445337	1.11187	0.585447	0.613912	0.601636	0.375144	0.253801	0.306121	0.116178	0.049223	1.66646	1.33874	0.7976	0.415144	0.364079	0.618157	0.689383	0.310791	0.281337	0.145467	0.114696	1.23391	0.339416	1.25596	0.444122	0.574215	Bacteria	Bacteroidetes	Bacteroidia	Bacteroidales	S24-7	Unclassified S24-7
35	0.0101157	0.0114105	0.03547	0.066197	0.00887453	0.0100689	0.0418279	0.319677	0.290293	0.121107	0.640944	0.262534	0.754036	0.827578	0.852494	0.327054	1.30435	0.100038	0.215127	0.09578	0.456413	0.265452	0.626459	0.530569	0.469177	0.0390306	0.39116	0.50301	1.12544	0.511769	0.618557	0.517738	0.123946	1.68763	1.06194	1.77424	1.61216	0.998917	Bacteria	Bacteroidetes	Bacteroidia	Bacteroidales	S24-7	Unclassified S24-7
36	0.0168594	15.7922	0.0681025	0	5.33182	0.0273299	0.0209139	0.00183722	0	0.0138408	0	0	0	0.00148845	0	0.00182712	0	0.0115429	0.00241715	0	0	0.0351593	0	0	0	0.0124188	0	0.00202012	0	0.00828775	0	0.0312832	0	0	0	0.00476948	0.0133237	0.0325027	Bacteria	Firmicutes	Negativicutes	Selenomonadales	Veillonellaceae	Dialister
37	0.00168594	0.00380351	0.0028376	0	0	0.00287683	0.00522848	0.00183722	0.446221	0.0415225	4.26663	0.703737	0.841754	0.157776	2.32712	2.09022	0.0112305	0.0153905	0	0.0525851	0.0497905	0.168765	0.192442	0.251322	0.247384	0.00709648	3.43619	0.129288	0.598019	0.0103597	0.0462472	0.226803	0.027749	0.21764	0.376382	0.0715421	0.170247	0.0628386	Bacteria	Firmicutes	Erysipelotrichia	Erysipelotrichales	Erysipelotrichaceae	Allobaculum
38	0.00337189	0	0.021282	1.4847	0.0106494	0.0115073	0.0470564	7.9074	0.899078	0.00346021	0.0142432	0.337284	0.155193	0.616218	0.117383	0.0200983	0.00160436	0.00384763	0.39883	0.00187804	0	0.0123057	0.196536	1.6377	1.15588	0.0922542	0.0481427	0.286857	1.38084	0.27764	0.0751517	1.38898	0.0406985	0.695341	1.09554	3.85692	2.28723	1.15493	Bacteria	Bacteroidetes	Bacteroidia	Bacteroidales	Prevotellaceae	Prevotella
39	0.0151735	0.0114105	0.0297948	0.0378268	0.00709963	0.0115073	0.0575133	0.253537	0.29361	0.141869	0.166171	0.255242	0.522933	0.449512	0.553167	0.40562	0.247072	0.0173144	0.321481	0.0394388	0.178416	0.451797	0.352127	0.551924	0.520359	0.0549977	0.425762	0.284837	0.52742	0.0973811	0.653242	0.197084	0.120246	1.75403	1.11738	1.85056	2.70618	1.33261	Bacteria	Bacteroidetes	Bacteroidia	Bacteroidales	S24-7	Unclassified S24-7
40	4.69366	0.167354	0.289436	0.267152	0.09407	0.0719207	2.02865	0.143303	0.12607	0.0778547	0.102868	1.8742	0.0556671	0.0327459	0.0689625	0.0840474	0.133162	0.0673336	0.464093	0.0507071	0.0912825	5.98235	0.159686	0.0624199	0.0184827	0.0461271	0.0767275	0.125247	0.0768288	0.132604	0.290972	0.0453607	0.0628977	0.0424213	0.0151225	0.0413355	0.125835	0.192849	Bacteria	Proteobacteria	Gammaproteobacteria	Enterobacteriales	Enterobacteriaceae	Escherichia-Shigella
41	0.00505783	0	0.0156068	0.0992955	0.00354981	0.00431524	0.0156855	0.543818	1.14292	0.278547	0.316516	0.915223	0.534741	1.26965	0.7894	0.321573	0.0160436	0.00384763	0.203041	0.0150243	0.0269698	0.152943	0.726774	0.849239	0.419415	0.496753	1.00047	0.822189	0.992546	0.0476546	0.310242	0.0860289	0.188693	1.4331	0.685553	0.461049	0.580319	0.526544	Bacteria	Bacteroidetes	Bacteroidia	Bacteroidales	S24-7	Unclassified S24-7
42	0.0118016	0.00380351	0.0184444	0.0496477	0.00887453	0.00431524	0.0296281	0.242513	0.661867	0.702422	0.0142432	0.047402	0.384609	0.540307	0.25971	0.34898	0.00160436	0.0961908	1.41887	0.00563412	0.0124476	0.0140637	0.890554	0.776964	0.746417	0.814321	0.112835	0.357561	0.0955169	0.136748	1.71307	0.911906	0.408835	0.87056	0.448634	0.387917	1.3679	1.10076	Bacteria	Unclassified Bacteria	Unclassified Bacteria	Unclassified Bacteria	Unclassified Bacteria	Unclassified Bacteria
43	0.112958	1.39589	0.0312136	3.33113	0.0283985	3.737	0.0226568	0.536469	0.348351	0.114187	0.123441	0.399271	0.204113	0.357228	0.252373	0.34898	0.798973	0.219315	0.524522	0.854508	2.41691	3.56163	0.182205	0.361378	0.500455	0.205798	0.0827453	0.515131	0.786976	0.596718	0.718759	0.800851	0.221992	0.63632	1.24004	1.04452	0.780174	0.587216	Bacteria	Bacteroidetes	Bacteroidia	Bacteroidales	Porphyromonadaceae	Parabacteroides
44	0.0151735	3.72744	3.33135	3.93636	5.36909	1.85843	0.0400851	0.0404189	0.00497644	0.0190311	0.00158258	0.00364631	0.00168688	0.0059538	0.010271	0.00548135	0	0.00769527	0.0048343	0.00187804	0.0020746	0.0210956	0.08189	0.00657052	0.00284349	0.00177412	0.0135401	0.0101006	0.0186881	0.033151	0.00770787	0.0203341	0.0110996	0.0184441	0.00336055	0.0127186	0.0384906	0.0390033	Bacteria	Firmicutes	Clostridia	Clostridiales	Ruminococcaceae	Faecalibacterium
45	0.00168594	0.0304281	0.00425641	0.0591044	0.00354981	0.0115073	0.00871414	0.0404189	1.45976	4.61765	0.223144	0.204193	4.51578	0.596868	1.84731	3.24131	1.01235	1.09465	0.0338401	1.17378	0.294594	0.0386752	1.3778	2.19784	2.37147	1.3572	7.60505	6.04218	0.091364	0.180259	0.0751517	0.096978	0.112846	0.0221329	0.394865	0.125596	0.0710595	0.0130011	Bacteria	Firmicutes	Clostridia	Clostridiales	Lachnospiraceae	Blautia
46	0.00505783	0.00190176	0.0156068	0.210412	0.0124243	0.00863049	0.010457	1.03803	0.806184	0.254325	0.158258	0.235187	1.0931	1.64474	0.739513	0.361769	1.07813	0.448249	1.25934	0.65168	0.585038	0.00878982	0.542521	0.837741	0.784804	0.131285	0.821436	0.66462	1.6757	0.528344	0.458618	0.696052	0.216442	0.645542	0.625063	1.17011	0.771292	0.561213	Bacteria	Bacteroidetes	Bacteroidia	Bacteroidales	S24-7	Unclassified S24-7
47	0.00168594	0	0.014188	0.040191	0.00709963	0.00287683	0.00174283	0.0900239	0.418021	0.275087	0.102868	0.712853	0.180496	1.14462	0.468065	0.151651	0.136371	0.0961908	0.0217544	0.0525851	0.112029	0.0105478	0.364411	0.831171	0.513251	0.106447	0.197084	0.458567	1.30401	0.178187	0.510646	0.778953	0.183143	0.675053	0.651947	0.955485	0.596604	0.554713	Bacteria	Bacteroidetes	Bacteroidia	Bacteroidales	S24-7	Unclassified S24-7
48	0.00505783	0.015214	0.0156068	0.0780179	0.00709963	0.00143841	0.0191711	0.518097	0.19574	0.176471	0.511173	0.342753	0.447023	0.839486	0.743914	0.274068	0.734799	0.0615621	0.273138	0.11456	0.67632	0.0685606	0.376694	0.47472	0.524625	0.0532236	0.315937	0.420185	0.238792	0.401956	0.308315	0.305012	0.0591979	0.859493	0.386464	0.890302	0.695791	0.431203	Bacteria	Bacteroidetes	Bacteroidia	Bacteroidales	S24-7	Unclassified S24-7
49	0.0101157	0.00760702	0.0127692	0.0212776	0	0.0100689	0	0.0183722	0.0812819	0.716263	0.0142432	0.359161	0.517873	0.0327459	0.051355	0.0237525	1.26905	1.04271	1.84429	0.473266	3.15755	0.0175796	0.159686	0.294031	0.291458	0.816095	0.284343	0.418165	0.122511	0.0621581	0.855574	0.25183	0.26454	0.00922203	0.255402	0.103339	0.0148041	0.0693391	Bacteria	Bacteroidetes	Bacteroidia	Bacteroidales	Prevotellaceae	Prevotella
50	0.00674377	0	0.00567521	0.0354627	0.00354981	0.00287683	0.0261424	0.119419	0.403092	0.186851	1.399	0.275296	0.634267	1.57776	1.20464	2.17975	1.35569	0.313582	0.0435087	0.19156	0.329862	0.0808663	0.749294	0.44351	1.02224	0.122414	1.03657	1.0444	0.13497	0.0890933	0.358416	0.0875931	0.0573479	0.97938	0.383103	0.494436	0.606967	0.203684	Bacteria	Bacteroidetes	Bacteroidia	Bacteroidales	S24-7	Unclassified S24-7
51	10.3382	0.0589544	0.160325	0.00236418	0.974424	0.186994	0.0226568	0.0128606	0.0149293	0	0	0	0	0.0029769	0	0	0.00641746	0	0.0507602	0	0	0	0	0	0	0.00177412	0	0.00606036	0	0	0.0366124	0.00156416	0	0	0.00168028	0.00158983	0.0162845	0.028169	Bacteria	Firmicutes	Clostridia	Clostridiales	Lachnospiraceae	Unclassified Lachnospiraceae
52	0	0	0	0.00236418	0.00177491	0.00143841	0.00174283	0.00183722	0.850972	0.429066	1.17427	0.705561	0.78946	0.779948	0.306663	1.06338	0.00320873	0.00192382	0.00725146	0.0112682	0.020746	0.00878982	1.35323	0.340024	0.989536	0.416918	1.77225	0.597956	0	0.00207194	0.00192697	0	0	0.00184441	0.00504083	0	0	0	Bacteria	Proteobacteria	Betaproteobacteria	Burkholderiales	Alcaligenaceae	Paenalcaligenes
53	0.0236032	0.0171158	0.0156068	0.0827462	0.0283985	0.0100689	0.010457	0.409701	1.66379	2.2872	0.0759638	0.320875	1.33601	0.952608	0.418177	0.1078	3.52479	0.123124	1.65817	0.199072	0.0165968	0.0334013	0.59575	2.54936	1.31654	1.16737	0.874092	2.13527	0.946864	0.0165755	0.0346854	0.109491	0.0221992	0.405769	0.00840138	0.0143084	0.293121	0.0260022	Bacteria	Firmicutes	Clostridia	Clostridiales	Lachnospiraceae	Unclassified Lachnospiraceae
54	0.200627	0.789228	0.204307	0.0165492	2.83098	1.44848	5.02283	0.016535	0.147635	0	0.00791289	0	0.00506064	0	0	0.00182712	0.131558	0	0.333567	0.00187804	0	0.00175796	0.0122835	0.00164263	0.00284349	0.014193	0	0.00808048	0.00207646	0.00621581	0.464399	0.00156416	0.0258991	0.00368881	0.0134422	0.0111288	0.0133237	0.0411701	Bacteria	Firmicutes	Clostridia	Clostridiales	Lachnospiraceae	Unclassified Lachnospiraceae
55	0.0101157	0.00190176	0.0014188	0	0.00177491	0.00287683	0	0.00183722	0.323469	0.82872	0.0126606	0.127621	0.0792834	1.30239	0.124719	0.0438508	2.7932	0.369373	0.00725146	0.0394388	0.0145222	0.00175796	0.169922	0.0919873	0.425102	0.445304	0.171509	0.84037	0.00622937	0.00414388	0.0057809	0.00938497	0.0203493	2.61168	0.00168028	0.0953895	0.0148041	0.00216685	Bacteria	Firmicutes	Clostridia	Clostridiales	Ruminococcaceae	Ruminococcus
56	0	0	0.014188	0.0496477	0.00354981	0.00143841	0.010457	0.273746	0.263752	0.596886	0.0110781	0.0783956	0.403165	0.138426	0.0645606	0.182712	0.0112305	0.073105	0.277972	0.0169024	0.15767	0.00703185	0.176064	0.98065	0.226058	0.906575	0.37762	0.276756	0.141199	0.0455826	0.364197	0.996371	0.451384	1.99011	0.441913	0.27663	0.371582	0.472373	Bacteria	Proteobacteria	Deltaproteobacteria	Desulfovibrionales	Desulfovibrionaceae	Desulfovibrio
57	0.00337189	0.00190176	0.00567521	0.00945671	0.00354981	0.00287683	0.00697131	0.016535	0.0464468	0.131488	0.269038	0.464904	0.295204	0.570076	0.636802	0.0511593	0.282368	0.00577145	0.00241715	0.0394388	0.0165968	0.00527389	0.689923	0.37452	1.86391	0.0212894	0.610811	1.12117	0.550261	0.176115	0.196551	0.714822	0.257141	0.20104	0.541049	0.806041	0.137678	0.147346	Bacteria	Firmicutes	Clostridia	Clostridiales	Ruminococcaceae	Unclassified Ruminococcaceae
58	0.00337189	0.0285263	0.0014188	0.0118209	0	0.0402756	0.00697131	0.0293956	0.0232234	0.0294118	0.0174084	0.298997	0.0185557	0.0193498	0.0396167	0.0219254	0.0449222	9.57676	0.00241715	0.899581	0.0228206	0.0791084	0.0388978	0.03121	0.0142175	0.0922542	0.0255758	0.0181811	0.137046	0.897149	0.0134888	0.0250266	0.392186	0.0903759	0.0588097	0.0413355	0.151001	0.0801733	Bacteria	Firmicutes	Clostridia	Clostridiales	Clostridiaceae_1	Clostridium_sensu_stricto_1
59	0	0.00570527	0.00567521	0.0165492	0.00532472	0.00143841	0.00174283	0.0532794	0.620397	1.09343	0.0933722	0.470374	0.888986	0.159264	0.289056	0.252142	0.0336916	0.150058	0.142612	2.0527	0.020746	0.133605	0.485198	0.285818	0.0838831	0.903027	0.300892	0.206052	0.103823	0.0580143	0.125253	0.254958	0.110996	0.610498	0.292368	0.101749	0.235385	0.260022	Bacteria	Proteobacteria	Deltaproteobacteria	Desulfovibrionales	Desulfovibrionaceae	Desulfovibrio
60	0.0151735	0.00380351	0.00709401	0.174949	0.00532472	0	0.00174283	0.902076	0.889125	0.32526	0.0997025	0.169553	0.549923	0.132472	0.515018	0.1078	1.82577	0.00769527	1.02971	0.0281706	1.11614	0.107236	0.343938	0.60613	0.368232	0.544655	0.219651	0.16363	0.13497	0.263136	0.474034	0.8118	0.179444	0.475857	0.294048	0.748808	0.245748	0.12351	Bacteria	Bacteroidetes	Bacteroidia	Bacteroidales	S24-7	Unclassified S24-7
61	0.00168594	0.00190176	0.00567521	0.0780179	0.00532472	0.00575366	0.00348566	0.385817	0.189105	0.290657	0.0917896	0.652689	1.42373	0.379555	0.286121	0.115108	0.0401091	0.0404002	0.24655	0.122073	1.029	0.0404332	0.337796	0.292388	0.304254	0.0975766	0.197084	0.567654	0.554414	0.451682	0.29868	0.279985	0.135045	0.252684	0.255402	0.372019	0.193933	0.257855	Bacteria	Bacteroidetes	Bacteroidia	Bacteroidales	S24-7	Unclassified S24-7
62	0.00168594	0.00190176	0.0028376	0.0874746	0.00177491	0.00143841	0	0.437259	0.510915	0.176471	0.470026	0.47402	0.355932	1.01363	0.391766	0.122417	0.232633	0.119277	0.36499	0.176536	0.2614	0.0140637	0.614175	0.519071	0.52889	0.0869318	0.160977	0.33534	0.330156	0.0476546	0.154157	0.23306	0.0684475	0.383636	0.258763	0.403816	0.251669	0.229686	Bacteria	Bacteroidetes	Bacteroidia	Bacteroidales	S24-7	Unclassified S24-7
63	0.00505783	0.00570527	0.00993161	0.18677	0.00887453	0.00287683	0.00697131	1.0564	0.486033	0.0795848	0.183579	0.486782	0.323881	2.32347	1.28975	0.263105	1.11985	0.00577145	0.0773489	0.0995361	0.0995809	0.123057	0.79638	1.51779	0.996645	0.317567	0.173013	0.290897	0.261633	0.0165755	0.0790057	0.0594382	0.0721474	0.296949	0.0537689	0.17965	0.242787	0.790899	Bacteria	Bacteroidetes	Bacteroidia	Bacteroidales	S24-7	Unclassified S24-7
64	0.00337189	0.148337	7.71261	0.00472836	0.0230738	0.0143841	0.0749416	0.0202094	0.0298587	0	0	0.0218778	0.0168688	0.0163729	0.00586915	0.00182712	0	0	0.048343	0	0.00829841	0	0	0.0377805	0.00853048	0.00354824	0.00601784	0.00606036	0.12874	0.00621581	0.00770787	0.0234624	0.00369987	0.0866871	0.0168028	0.0190779	0.00592163	0.0238353	Bacteria	Firmicutes	Clostridia	Clostridiales	Lachnospiraceae	Coprococcus
65	0.0101157	0.00760702	0.0127692	0.290794	0.00887453	0.00863049	0.0156855	1.40915	0.0995289	0.067474	0.0316516	0.0984503	0.406538	0.156287	0.151131	0.173576	1.09418	0.00769527	2.32047	1.10429	0.0435667	0.0281274	1.26111	0.0673478	0.321315	0.0993507	0.735681	0.0767646	0.0145352	0.00207194	0.200405	0.0516173	0.0166494	0.00737762	0.00504083	0	0.0118433	0.0260022	Bacteria	Firmicutes	Clostridia	Clostridiales	Lachnospiraceae	Unclassified Lachnospiraceae
66	0.0118016	0.207291	3.47181	0.0472836	1.0401	0.0503445	3.66343	0.00551167	0.00829407	0.0017301	0.00633032	0.00911577	0	0.0029769	0.00293457	0.00365424	0.0144393	0.00961908	0.0265887	0.00751216	0.00414921	0.00351593	0.0102363	0.0147837	0.00710874	0.00177412	0.00150446	0.0101006	0.00207646	0.00414388	0.0173427	0	0.00924967	0.0184441	0.00336055	0.00953895	0.0133237	0.0476706	Bacteria	Firmicutes	Clostridia	Clostridiales	Ruminococcaceae	Flavonifractor
67	0.00674377	0.0209193	0.0127692	0.0732895	0.0177491	0.0100689	0.0226568	0.268234	0.28034	0.114187	0.0490599	0.258888	0.178809	0.227733	0.152598	0.131553	0.243863	2.00269	0.132943	4.46035	0.246878	1.104	0.0593703	0.422156	0.467755	0.1508	0.0707097	0.416145	0.141199	0.238273	1.37971	0.835262	0.0980465	0.287727	0.351178	0.655008	0.892685	0.279523	Bacteria	Bacteroidetes	Bacteroidia	Bacteroidales	Bacteroidaceae	Bacteroides
68	0.00337189	0.00190176	0	0.24351	0	0.00287683	0.00174283	1.53775	0.628691	0.605536	0.00158258	0.0820419	0.0303639	0.409324	0.00440186	0.00182712	0.338521	0.00577145	2.72171	0.4789	0.0020746	0.00351593	0.00614175	0.0410657	0.399511	0.00532236	0.0105312	0.0747445	0.253328	0.87643	0.00963484	0.00156416	0.0480983	0.278505	0.12266	0.063593	0.0281277	0.114843	Bacteria	Firmicutes	Clostridia	Clostridiales	Ruminococcaceae	Ruminococcus
69	0.0606939	0.0399369	0.0496581	0.0543761	0.0727712	0.0819896	0.0697131	0.194746	0.353328	0.129758	0.373489	0.297174	0.1029	0.766552	0.434317	0.734501	1.52094	0.217391	0.145029	0.148365	0.0497905	0.138879	0.233387	0.25625	0.456381	0.088706	0.356557	0.202012	0.340539	0.182331	0.504866	0.109491	0.138745	0.405769	0.309171	0.155803	0.374543	0.260022	Bacteria	Bacteroidetes	Bacteroidia	Bacteroidales	S24-7	Unclassified S24-7
70	0.0101157	0.00190176	0.0269572	0.122937	0.0585719	0.0158226	0.0278853	0.398677	0.486033	0.16955	0.321264	0.229717	0.0489196	0.486723	0.305196	0.312437	0.133162	0.0884956	0.514853	0.0281706	0.280071	0.0632867	0.3726	0.297316	0.250227	0.0958024	0.297883	0.442406	0.544031	0.099453	0.1715	0.303447	0.0813971	0.474012	0.267164	0.554849	0.555153	0.212351	Bacteria	Bacteroidetes	Bacteroidia	Bacteroidales	S24-7	Unclassified S24-7
71	0.00505783	0.00190176	0.00567521	0.0236418	0.00354981	0.0100689	0.0121998	0.0918611	0.283657	0.33737	0.0142432	0.0510483	0.241224	0.361693	0.0865699	0.0365424	0.622493	0.148134	0.219961	0.535241	0.116178	0.00878982	0.243623	0.60613	0.563012	0.4524	0.0376115	0.125247	0.182728	0.147108	0.605068	0.569355	0.262691	0.43528	0.334375	0.267091	0.232424	0.392199	Bacteria	Firmicutes	Clostridia	Clostridiales	Ruminococcaceae	Oscillibacter
72	0.00168594	0.00760702	0.0028376	0.0425552	0.00354981	0.00287683	0.00348566	0.253537	0.711632	0.153979	0.164588	0.0783956	0.258093	0.579007	0.350682	0.380041	0.00320873	0	0.0894346	0.0112682	0.010373	0.437733	0.341891	0.341667	0.184827	0.0337083	0.568686	0.462608	1.04653	0.511769	0.0924945	0.0782081	0.0221992	0.153086	0.110898	0.073132	0.136197	0.0411701	Bacteria	Bacteroidetes	Bacteroidia	Bacteroidales	S24-7	Unclassified S24-7
73	0.00168594	0.00570527	0.0113504	0.0141851	0.0106494	0.0100689	0.00697131	0.0477678	0.174176	0.129758	0.0427296	0.486782	0.377861	0.440581	0.264112	0.0712576	0.00641746	0.202001	0.0894346	1.05358	0.340235	0.0281274	0.0777955	0.177404	0.545951	0.0159671	0.135401	0.462608	0.0519114	0.134676	0.233163	0.237753	0.0647477	0.0885315	0.902309	0.214626	0.233904	0.0910076	Bacteria	Bacteroidetes	Bacteroidia	Bacteroidales	Porphyromonadaceae	Parabacteroides
74	3.66861	4.08497	0.404359	1.06388	0.685114	0.665986	0.231796	0.00551167	0.232234	0.017301	2.03836	0.64175	0.288457	0.0282805	1.07259	0.904423	0.129953	0.021162	0.294893	0.0150243	0.0248952	0.049223	0.120788	0.47472	0.0767743	0.00177412	0.189562	0.117167	0.0830582	0.0124316	0.441276	0.142339	0.00739973	0.116198	0.67043	0.173291	0.300523	0.0671723	Bacteria	Actinobacteria	Actinobacteria	Bifidobacteriales	Bifidobacteriaceae	Bifidobacterium
75	0.00168594	0.00380351	0.0028376	0.0118209	0.00532472	0.00287683	0.00697131	0.0110233	0.233893	0.0761246	0.330759	0.0127621	0.119769	0.760598	0.20542	1.24061	0	0	0.00966861	0.00187804	0.0456413	0.00878982	0.859845	0.576563	0.267288	0.0319341	1.11781	0.151509	0.00830582	0	0.0674439	0.00469249	0.00184993	0.0295105	0.0100817	0.0063593	0.0222061	0.0433369	Bacteria	Proteobacteria	Deltaproteobacteria	Desulfovibrionales	Desulfovibrionaceae	Desulfovibrio
76	0.00337189	0	0.00567521	0.0283701	0	0.00143841	0.00174283	0.189234	0.285316	0.240484	0.0205735	0.0783956	0.249658	0.672779	0.0484205	0.0401966	0.223007	0.242401	0.0338401	0.437583	0.614082	0.00878982	0.235434	0.510858	0.356859	0.0532236	0.291865	0.0646439	0.253328	0.323222	0.158011	0.0375399	0.0388486	0.15493	0.336055	0.143084	0.0710595	0.121343	Bacteria	Bacteroidetes	Bacteroidia	Bacteroidales	Rikenellaceae	Alistipes
77	0.00337189	0.00190176	0.00993161	0.0543761	0.00532472	0.00719207	0.00522848	0.174536	0.233893	0.112457	0.248465	0.123974	0.538115	0.531377	0.771793	0.506112	0.369004	0.0134667	0.188538	0.0638534	0.612008	0.0720765	0.544569	0.436939	0.435055	0.0266118	0.436294	0.537352	0.55649	0.0455826	0.834377	0.707001	0.122096	0.414991	0.376382	0.349762	0.226502	0.190683	Bacteria	Bacteroidetes	Bacteroidia	Bacteroidales	S24-7	Unclassified S24-7
78	0.00337189	0.00190176	0.0014188	0.0118209	0.00354981	0.00431524	0.00871414	0.00551167	0.169199	0.0536332	0.166171	0.486782	0.0978391	0.181591	0.704298	0.263105	0	0.203925	0	0.153999	0.0186714	0.88074	0.120788	0.116627	0.118005	0.0780612	0.276821	0.208072	0.141199	0.0290071	0.113691	0.0985422	0.0462483	0.241617	0.137783	0.263911	0.624732	0.169014	Bacteria	Proteobacteria	Betaproteobacteria	Burkholderiales	Alcaligenaceae	Parasutterella
79	0.0134875	0.0114105	0.0227008	0.375904	3.30488	3.41767	0.0191711	0.00183722	0.0248822	0.0103806	0.00158258	0.00182315	0.0101213	0	0.00733643	0.0274068	0.00641746	0.00577145	0.00241715	0.00375608	0.00829841	0	0.0102363	0.00821315	0.017061	0.00709648	0.0075223	0.00808048	0.0124587	0.0165755	0.00963484	0.0265908	0	0.0147552	0.0336055	0.0540541	0.0414514	0.0953413	Bacteria	Firmicutes	Clostridia	Clostridiales	Lachnospiraceae	Unclassified Lachnospiraceae
80	0.128132	0.00190176	0.217077	0.148943	0.401129	0.185555	0.0644846	0.19842	0.0845996	0.103806	0.180414	0.00546946	0.13495	0.111634	0.206887	0.665071	0.133162	0.00384763	0.10152	0.0131463	0.286295	0.130089	0.124882	0.141266	0.207575	0.0177412	0.171509	0.202012	0.0519114	0.0145036	0.0635899	0.109491	0.0129495	0.0940647	0.198273	1.38315	0.164325	0.101842	Bacteria	Proteobacteria	Gammaproteobacteria	Pseudomonadales	Pseudomonadaceae	Pseudomonas
81	0	0	0.0014188	0.00472836	0.00177491	0.00143841	0	0	0.220622	0.0224913	0.796037	0.20237	0.195678	0.218802	0.714569	0.376386	0.00481309	0.00577145	0	0.0112682	0.0124476	0.0562548	0.0777955	0.152765	0.0611351	0.00532236	0.55665	0.101006	0.126664	0.00828775	0.0481742	0.636614	0.0221992	0.278505	0.42679	0.0890302	0.153962	0.0671723	Bacteria	Firmicutes	Erysipelotrichia	Erysipelotrichales	Erysipelotrichaceae	Allobaculum
82	0.00674377	6.42983	0.00425641	0	0.00354981	0.00431524	0.0121998	0	0	0.00692042	0	0	0	0	0.00146729	0	0	0.00384763	0.0048343	0	0	0.00527389	0	0	0	0	0	0	0.00207646	0	0	0.0156416	0	0	0	0	0.00444122	0.0108342	Bacteria	Firmicutes	Clostridia	Clostridiales	Ruminococcaceae	Unclassified Ruminococcaceae
83	0.0101157	0.00380351	0.00425641	0.0212776	0.00354981	0.00143841	0.00348566	0.123094	0.539115	0.579585	0.131354	1.07201	0.128203	0.309598	0.117383	0.0657763	0	0.100038	0.0362573	0.0582192	0	0.0210956	0.190394	0.284175	0.294302	0.29273	0.212129	0.317159	0.101746	0.0124316	0.159938	0.0297191	0.055498	0.0516434	0.282287	0.0461049	0.119913	0.0455038	Bacteria	Bacteroidetes	Bacteroidia	Bacteroidales	Rikenellaceae	Rikenella
84	0	0	0.0014188	0.00236418	0.00177491	0	0.0156855	0.00367444	0.00497644	0	0.121859	0.0164084	0.276649	0.78739	0.0792335	0	0.221402	0.309735	0.0120858	1.22824	0.0020746	0.0193376	2.88253	0.121555	0.00284349	0.00709648	0.00902676	0.00404024	0.00622937	0	0.00963484	0.00156416	0.27379	0.00184441	0.00168028	0.00317965	0.0370102	0.00216685	Bacteria	Firmicutes	Clostridia	Clostridiales	Lachnospiraceae	Blautia
85	0.0118016	0.0209193	0.0297948	0.122937	0.0390479	0.0158226	0.0121998	0.488701	0.771349	0.275087	1.43856	2.00729	0.430155	2.48869	1.07552	0.772871	0.0481309	0.217391	0.372241	0.0751216	0.107879	0.933479	1.12804	1.17941	0.733621	0.294504	1.4503	0.765626	0.610478	0.337726	0.391174	0.408246	0.201643	1.3667	0.552811	1.36725	0.664703	0.3987	Bacteria	Bacteroidetes	Bacteroidia	Bacteroidales	S24-7	Unclassified S24-7
86	0.00337189	0.00760702	0.0865469	0.00236418	0.00354981	0.00431524	0.0174283	0.00918611	0.575609	0.0138408	0.0316516	0.185962	0.0151819	0.0059538	0.129121	0.0109627	0.00481309	0	0.00241715	0.00375608	0.00414921	0.00175796	0.016378	0.137981	0.00426524	0.0088706	0.0270803	0.0303018	0.0332233	0.0435107	0.343	0.347244	0.00184993	0.0645542	0.00504083	0.0063593	0.527025	3.60347	Bacteria	Firmicutes	Clostridia	Clostridiales	Lachnospiraceae	Blautia
87	0.00842971	0	0.00567521	0.00236418	0.00177491	0	0.00697131	0.00367444	1.18108	0.356401	0.0490599	0.0127621	0.241224	0.586449	0.0249439	0.279549	1.7263	0.103886	0.0870175	0.514583	0.0165968	0.00351593	0.544569	0.0361378	0.0270132	0.57304	0.075223	0.0727243	0.0207646	0.00207194	0.0134888	0.00156416	0.00924967	0.0700874	0.0588097	0.0222576	0.0281277	0.0108342	Bacteria	Firmicutes	Clostridia	Clostridiales	Ruminococcaceae	Unclassified Ruminococcaceae
88	0.00168594	0	0.00993161	0.00236418	0	0	0.00174283	0.00367444	0.413045	0.290657	0.0110781	0.0164084	0.386296	0.171172	0.171673	0.168095	0	0	0.251384	0.00375608	0.00414921	0.00351593	0.102363	0.264463	0.0810396	0.502076	0.145933	0.628257	0.130817	0.0849494	0.716832	0.057874	0.123946	0.296949	0.0201633	0.206677	0.155443	0.340195	Bacteria	Proteobacteria	Deltaproteobacteria	Desulfovibrionales	Desulfovibrionaceae	Desulfovibrio
89	0.00337189	0.00190176	0.00709401	0.0236418	0.420653	0.00431524	0.00697131	0.130443	0.524186	0.0017301	0.00316516	0.0893345	1.29552	0.436116	0.030813	0.129725	0.00320873	0.119277	1.09497	0.048829	0.259325	0.00351593	0.0429923	0.707973	0.648317	0.00532236	0.055665	0.527251	0.0186881	0.124316	0.111764	0.114184	0.0129495	0.0110664	0.0940955	0.0842607	0.304964	0.260022	Bacteria	Firmicutes	Clostridia	Clostridiales	Ruminococcaceae	Unclassified Ruminococcaceae
90	0.0202313	0.0114105	0.0383077	0.0212776	0.0177491	0.0158226	0.0313709	0.113908	0.422998	0.129758	0.0269038	0.105743	0.15688	0.15331	0.0939064	0.160786	0.543879	0.348211	0.130526	1.03856	0.331936	0.00351593	0.20882	0.509215	0.328424	0.393854	0.0376115	0.236354	0.147428	0.329438	0.994315	0.915035	0.260841	0.330149	0.329334	0.176471	0.413034	1.04659	Bacteria	Firmicutes	Clostridia	Clostridiales	Ruminococcaceae	Unclassified Ruminococcaceae
91	0.00337189	0.00570527	0.00425641	0.0212776	0.00709963	0.00575366	0.00522848	0.0900239	0.215646	0.0311419	0.229474	0.215132	0.566792	0.66236	0.625064	0.160786	0.226215	0.0230858	0.0555945	0.0431949	0.334011	0.0632867	0.358269	0.402444	0.308519	0.0337083	0.221156	0.323219	0.29901	0.147108	0.177281	0.170494	0.0628977	0.308016	0.1193	0.217806	0.0991873	0.084507	Bacteria	Bacteroidetes	Bacteroidia	Bacteroidales	S24-7	Unclassified S24-7
92	0.00337189	0.00190176	0.00425641	0.0543761	0.00354981	0	0.00348566	0.207606	0.351669	0.147059	0.250047	0.951686	0.167001	0.771017	0.293457	0.169922	0.00641746	0.228934	0.340818	0.202828	0.0456413	0.0246115	0.317324	0.208614	0.0668221	0.044353	0.388151	0.131308	0.226334	0.0124316	0.0289045	0.0375399	0.0702975	0.250839	0.0688914	0.0476948	0.102148	0.0498375	Bacteria	Bacteroidetes	Bacteroidia	Bacteroidales	S24-7	Unclassified S24-7
93	0.00842971	0.00190176	0.00709401	0.00472836	0.00177491	0.00719207	0.0243996	0.0110233	0.00829407	0.0103806	0.00633032	0.00729262	0.00337376	0.0654918	0.0146729	0.0127898	0	0	0.0048343	0	0.00414921	0.101962	0.00614175	0.00821315	0.0156392	0.00177412	0.019558	0.0141408	0.0872111	0.171971	0.0886405	0.0563098	0.0129495	1.21915	0.527607	0.524642	1.41675	0.550379	Bacteria	Bacteroidetes	Bacteroidia	Bacteroidales	S24-7	Unclassified S24-7
94	0.00337189	0.015214	0.00709401	0.0449194	0.0230738	0.0100689	0.0121998	0.0238839	0.00497644	0.050173	0.0189909	0.0291705	0.411599	0.303644	0.541429	0.244834	0.0417135	0.00192382	0.135361	0.0225365	0.010373	0.0246115	0.706301	0.428726	0.605664	0.743356	0.335495	0.143429	0.0249175	0.0124316	0.0057809	0.0203341	0.00924967	0.0184441	0.0823336	0.0063593	0.103628	0.0173348	Bacteria	Firmicutes	Clostridia	Clostridiales	Lachnospiraceae	Blautia
95	0.00337189	0.00190176	0.0028376	0.0118209	0.00177491	0	0.00522848	0.0532794	0.315175	0.67474	0.00474774	0.0455789	0.222668	0.321505	0.051355	0.0292339	0.00320873	0.663717	0.0773489	0.875167	0.0290444	0.00175796	0.249765	0.203686	0.129379	0.21112	0.127879	0.149489	0.168193	0.0435107	0.115618	0.125133	0.151695	0.354126	0.357899	0.173291	0.143599	0.277356	Bacteria	Bacteroidetes	Bacteroidia	Bacteroidales	Porphyromonadaceae	Odoribacter
96	0.00168594	0	0.0028376	0.0354627	0.00887453	0.00143841	0.00697131	0.207606	0.0530821	0.0346021	0.0237387	0.0911577	0.0337376	0.293225	0.112981	0.0749118	0.0657789	0.150058	0.700974	0.108926	0.00414921	0.0369172	0.073701	0.19383	0.176297	0.03016	0.0481427	0.141408	0.166116	0.00207194	0.0828596	0.0297191	0.0314489	0.169685	0.406627	0.332273	0.848273	0.266522	Bacteria	Bacteroidetes	Bacteroidia	Bacteroidales	S24-7	Unclassified S24-7
97	0.00337189	0.00190176	0.0014188	0	5.03541	0.00575366	0.00522848	0	0	0	0	0	0	0.0029769	0	0	0	0	0	0	0	0	0	0	0	0.00709648	0	0	0	0	0	0	0	0	0	0.0127186	0	0.00433369	Bacteria	Firmicutes	Negativicutes	Selenomonadales	Veillonellaceae	Megamonas
98	0.00168594	0	0.00709401	0.00472836	0	0	0.00522848	0.00367444	0.335081	0.00692042	0.060138	0.185962	0.217608	0.723387	0.061626	0.0475051	0.00160436	0	0.00241715	0	0.57674	0	0.0921263	0.0788462	0.26018	0.00177412	0.0451338	0.0525231	0.722606	0.190618	0.0635899	0.183007	0.0295989	0.00922203	0.0352858	0.00794913	0.32865	0.574215	Bacteria	Firmicutes	Clostridia	Clostridiales	Lachnospiraceae	Coprococcus
99	0.00505783	0.00380351	0.00425641	0.00709253	0.00177491	0.00143841	0.010457	0.00183722	0.0680114	0.0709343	0.406723	0.229717	0.111334	0.194987	0.223028	0.33619	0.00320873	0.0115429	0.113606	0.0225365	0.616157	0.0105478	0.174016	0.141266	0.237432	0.0833836	0.0526561	0.0444426	0.110052	0.0290071	0.125253	0.198649	0.0943466	0.191818	0.137783	0.278219	0.445602	0.242687	Bacteria	Bacteroidetes	Bacteroidia	Bacteroidales	S24-7	Unclassified S24-7
100	0	0	0.00425641	0.0165492	0.00177491	0.00287683	0.00522848	0.0716517	0.177493	0.0692042	0.107615	0.185962	0.0742228	0.404858	0.29199	0.0803932	0.0786138	0.0519431	0.0676803	0.150243	0.145222	0.00351593	0.302993	0.167548	0.106631	0.0798354	0.12487	0.0828249	0.112129	0.0145036	0.0655169	0.0265908	0.0295989	0.241617	0.500723	0.405405	0.244267	0.15818	Bacteria	Bacteroidetes	Bacteroidia	Bacteroidales	S24-7	Unclassified S24-7
101	0.00842971	0.00950878	0.0127692	0.00709253	0.0177491	0.0129457	0.0121998	0.00551167	0.44788	0.406574	0.0981199	0.450319	0.188931	0.282805	0.0851026	0.031061	0	0	0.00241715	0.00187804	0.116178	0.0105478	0.161733	0.272677	0.362545	0.12064	0.176022	0.264636	0.269939	0.132604	0.227382	0.00156416	0.0166494	0.0885315	0.327654	0.141494	0.0858636	0.0498375	Bacteria	Bacteroidetes	Bacteroidia	Bacteroidales	Rikenellaceae	Unclassified Rikenellaceae
102	0	0	0.00567521	0.026006	0.00177491	0	0.00174283	0.117582	0.140999	0.0813149	0.0569728	0.129444	0.187244	0.260479	0.25971	0.113281	0	0	0.282807	0.0807557	0.1307	0.00175796	0.358269	0.241467	0.666799	0.044353	0.13841	0.323219	0.218028	0.0870214	0.158011	0.096978	0.0295989	0.0387325	0.0520886	0.0588235	0.0325689	0.0888407	Bacteria	Bacteroidetes	Bacteroidia	Bacteroidales	Unclassified Bacteroidales	Unclassified Bacteroidales
103	0.00337189	0.00570527	0.0014188	0	0	4.22175	0.00522848	0	0	0	0	0	0.00337376	0	0	0	0	0	0	0	0	0	0	0	0.00426524	0	0	0	0	0	0	0	0	0	0.018483	0	0.00444122	0.00216685	Bacteria	Firmicutes	Negativicutes	Selenomonadales	Veillonellaceae	Megasphaera
104	0.0455205	0.0342316	0.0978973	4.13022	0.193465	1.05436	0.00174283	0.00734889	0.00165881	0	0	0	0.00168688	0	0.00146729	0	0	0.00192382	0.00241715	0	0.00414921	0.0298854	0.073701	0.00492789	0.00710874	0.00532236	0.00601784	0.00606036	0.00207646	0.00207194	0.00192697	0	0.00369987	0	0.00168028	0	0.00592163	0.00433369	Bacteria	Proteobacteria	Gammaproteobacteria	Pasteurellales	Pasteurellaceae	Haemophilus
105	0	0	0.0014188	0	0	0.00143841	0.00174283	0.00551167	0.121093	0.102076	1.00969	0.320875	0.119769	0.116099	0.413775	0.986644	0.00320873	0	0	0.0131463	0.0269698	0	0.184253	0.234896	0.129379	0.0425789	0.171509	0.145449	0.00622937	0.00414388	0.00385394	0.00469249	0.00184993	0.00368881	0.00168028	0	0	0	Bacteria	Actinobacteria	Actinobacteria	Corynebacteriales	Corynebacteriaceae	Corynebacterium
106	0	0	0	0.00945671	0.00177491	0	0.0313709	0.00183722	0.210669	0.150519	0.493765	0.384686	0.41666	0.113122	0.123252	0.539	0	0.00192382	0	0.00375608	0.0186714	0.0668026	0.157638	0.0772036	0.14644	0.145478	0.567182	0.363622	0.00207646	0	0.00963484	0	0.0055498	0.00184441	0	0.00158983	0.00296081	0.00650054	Bacteria	Proteobacteria	Gammaproteobacteria	Enterobacteriales	Enterobacteriaceae	Proteus
107	0.00168594	0.441207	0.00709401	3.75431	3.43089	0.0100689	0.010457	0.016535	0.0215646	0.0692042	0.00633032	0	0.00674752	0.00446535	0.0161402	0.0328881	0.181293	0.0442478	0.0120858	0.321145	0.0020746	0.00703185	0.0614175	0.0295673	0.00426524	0.00709648	0.0165491	0.0181811	0.0726759	0.0145036	0.121399	0.0140775	0.0314489	0.0424213	0.0134422	0.0143084	0.0281277	0.0693391	Bacteria	Firmicutes	Clostridia	Clostridiales	Lachnospiraceae	Pseudobutyrivibrio
108	0.00505783	0.00190176	0	0.0520119	0	0	0	0.268234	0	0.0017301	0	0	0	0.00148845	0.00440186	0.00913559	1.98299	0.00577145	0.0918518	0.00563412	0	0.00527389	0	0.00328526	0.00142175	0.00177412	0	0	0	0	0.00770787	0.936933	0.00369987	0.00184441	0	0.432432	0	0	Bacteria	Firmicutes	Clostridia	Clostridiales	Lachnospiraceae	Blautia
109	0.00337189	0	0.0014188	0.00236418	0.00354981	0.00143841	0.00174283	0.00183722	0.361622	0.237024	0.234222	0.298997	0.178809	0.640033	0.336009	0.391003	0.0288785	0.00577145	0.00725146	0.0131463	0.010373	0.0105478	0.294804	0.348237	0.385293	0.188057	0.437798	0.280797	0.0664466	0.00828775	0.0308315	0.0203341	0.0295989	0.0553322	0.0100817	0.00953895	0.0444122	0.00650054	Bacteria	Bacteroidetes	Bacteroidia	Bacteroidales	S24-7	Unclassified S24-7
110	0.00674377	0.00190176	0.0127692	0.0354627	0.0106494	0.00575366	0.010457	0.145141	0.217305	0.0605536	0.362411	0.0638104	0.229416	0.604311	0.193682	0.20281	0.920905	0.0230858	0.10152	0.0187804	0.0497905	0.0228535	0.300946	0.320313	0.311363	0.03016	0.194075	0.363622	0.116281	0.0290071	0.115618	0.0703873	0.0314489	0.23424	0.307491	0.294118	0.771292	0.374865	Bacteria	Bacteroidetes	Bacteroidia	Bacteroidales	S24-7	Unclassified S24-7
111	0	0	0	0	0.00177491	0.00143841	0	0.00183722	0.263752	0.119377	0.362411	0.421149	0.0978391	0.0833532	0.148196	0.0493322	0	0.00192382	0.00241715	0.0112682	0.00414921	0.00175796	0.0143308	0.471435	0.163501	0.982862	0.233191	0.377763	0.0103823	0.00207194	0.00385394	0.0359757	0.00369987	0.00184441	0.00336055	0	0	0	Bacteria	Firmicutes	Clostridia	Clostridiales	Ruminococcaceae	Unclassified Ruminococcaceae
112	0.00168594	0	0.00425641	0.00236418	0	0	0.00174283	0.00551167	0.00663526	0.0121107	0.128189	0.669098	0.0253032	0.0282805	0.217158	0.423891	0.0930531	0.494421	0.00241715	0.153999	0.020746	0.0246115	0.024567	0.00657052	0.00284349	0.0088706	0.0436294	0.0686841	0.220104	0.325294	0.156084	0.492711	0.188693	0.0571766	0.0772927	0.0508744	0.0192453	0.0390033	Bacteria	Firmicutes	Bacilli	Lactobacillales	Lactobacillaceae	Lactobacillus
113	0.00168594	0.00190176	0.0127692	0.0189134	0.00177491	0.00287683	0.00697131	0.0918611	0.155929	0.0951557	0.161423	0.0747493	0.114708	0.293225	0.360953	0.146169	0.0770095	0.119277	0.0676803	0.0657314	0.0352682	0.0193376	0.253859	0.259535	0.181984	0.0993507	0.0962855	0.101006	0.0768288	0.0124316	0.0173427	0.0265908	0.0221992	0.162308	0.078973	0.063593	0.245748	0.24052	Bacteria	Bacteroidetes	Bacteroidia	Bacteroidales	S24-7	Unclassified S24-7
114	0	0.00190176	0.0156068	0.00472836	0.00177491	0.00287683	0.0156855	0.0128606	0.0315175	0.0536332	0.0221561	0.00546946	0.0404851	0.0148845	0.0381495	0.12059	0.421948	0.0461716	0.0338401	0.379364	0.00414921	0.0527389	0.106457	0.0213542	0.00995223	0.0372565	0.0872587	0.0363622	0.0145352	0.00414388	0.204259	0.0500532	0.0110996	1.20809	0.312532	0.0763116	0.602526	0.851571	Bacteria	Proteobacteria	Deltaproteobacteria	Desulfovibrionales	Desulfovibrionaceae	Desulfovibrio
115	0.0118016	0.085579	1.76641	0.0851104	0.690439	0.513514	0.0278853	0.0257211	0.00331763	0.00865052	0.00474774	0.00546946	0.00674752	0.00446535	0	0.00548135	0.00481309	0.00384763	0	0.00375608	0.0186714	0.0158217	0.008189	0.013141	0.0127957	0.0212894	0.00300892	0.00808048	0.00207646	0.0165755	0.00192697	0.0281549	0	0.0165997	0.00840138	0.00953895	0.00444122	0.0303359	Bacteria	Firmicutes	Clostridia	Clostridiales	Lachnospiraceae	Unclassified Lachnospiraceae
116	0	0.00760702	0.00567521	0.0189134	0	0.00143841	0.00697131	0.0863494	0.0215646	0.150519	0.00949547	0.0145852	0.0404851	0.0446535	0.00880372	0.00730847	0.0112305	1.64486	0.0048343	0.965313	0.00414921	0.00527389	0	0.0377805	0.199045	0.133059	0.0180535	0.0383823	0.0892876	0.0248633	0.0732248	0.0297191	0.0332988	0.101442	0.0369661	0.0476948	0.0621771	0.132178	Bacteria	Firmicutes	Clostridia	Clostridiales	vadinBB60	Unclassified vadinBB60
117	0	0	0.0014188	0.026006	0	0	0	0.172699	0.607126	0.0138408	0	0.0328168	0.15688	0.126518	0.0807008	0.0383695	0	0.00192382	0.771072	0.00187804	0	0.0457071	0.10441	0.177404	0.356859	0.0479012	0.0842498	0.644418	0.0872111	0.033151	0.105983	0.0875931	0.0240491	0.00922203	0.0201633	0.00953895	0.0162845	0.056338	Bacteria	Bacteroidetes	Bacteroidia	Bacteroidales	Prevotellaceae	Paraprevotella
118	0	0	0.0014188	0.00709253	0	0	0.00348566	0.0477678	0.170858	0.0743945	0.0174084	0.0291705	0.158567	0.47035	0.155532	0.0146169	0.776512	0.0442478	0.00241715	0.0600973	0.0456413	0	0.0839373	0.0328526	0.0924136	0.014193	0.0692052	0.0969658	0.307315	0.244489	0	0.0156416	0.00184993	0.00737762	0.00336055	0.171701	0.0814224	0.182015	Bacteria	Firmicutes	Clostridia	Clostridiales	Ruminococcaceae	Ruminococcus
119	0	0	0	0.00709253	0	0	0	0	0.00165881	0.356401	0.00158258	0.0109389	0.00168688	0.117588	0.00440186	0	0	0	0	0	0	0	0.0716538	0.0344952	0	0.00532236	0.0661963	0.549473	1.8605	0.0787336	0.00770787	0.125133	0.0406985	0.149397	0.00168028	0.136725	0.00888244	0.0910076	Bacteria	Firmicutes	Clostridia	Clostridiales	Ruminococcaceae	Unclassified Ruminococcaceae
120	0.00168594	0.00190176	0.0028376	0.026006	0.00354981	0.00287683	0.00174283	0.145141	0.140999	0.0726644	0.0917896	0.0638104	0.151819	0.25899	0.114448	0.111454	0.105888	0.00192382	0.0555945	0.00187804	0.0684619	0.0123057	0.155591	0.141266	0.173453	0.0212894	0.171509	0.185851	0.245022	0.0186474	0.0751517	0.104799	0.0203493	0.228706	0.156266	0.101749	0.331611	0.099675	Bacteria	Bacteroidetes	Bacteroidia	Bacteroidales	S24-7	Unclassified S24-7
121	0.00337189	4.89702	0.0014188	0.0780179	0.0621217	0.00575366	0.00522848	0	0	0	0.00316516	0	0	0.0282805	0.030813	0.00365424	0	0	0	0	0	0.00351593	0	0	0	0.0461271	0.0376115	0	0.145352	0	0	0.0125133	0.0055498	0	0	0.0794913	0.0769812	0.00650054	Bacteria	Bacteroidetes	Bacteroidia	Bacteroidales	Prevotellaceae	Prevotella
122	0.00337189	0.116007	0.00993161	0.971677	0.175716	4.823	0.00522848	0.00183722	0	0	0	0	0.00337376	0	0	0	0	0	0.00241715	0	0	0.00175796	0.0122835	0	0.00426524	0	0	0.00606036	0	0.00207194	0	0.00156416	0	0	0.0117619	0	0.00888244	0.0216685	Bacteria	Firmicutes	Clostridia	Clostridiales	Lachnospiraceae	Unclassified Lachnospiraceae
123	0.0118016	0.0190176	0.0127692	0.00709253	0.00887453	0.00719207	0.0365994	0.0128606	0.0248822	0.0709343	0.0126606	0.00182315	0.0101213	0.00744225	0.0234766	0.131553	0.0433178	1.01962	0.0048343	0.407535	0.0933571	0.0123057	0.0777955	0.123197	0.00142175	0	0.039116	0.123227	0.0124587	0.00414388	0.00770787	0.0312832	0.172044	0.00368881	0.0739322	0.0143084	0.482613	0.374865	Bacteria	Firmicutes	Clostridia	Clostridiales	Lachnospiraceae	Blautia
124	0.00168594	0.00190176	0.00709401	0.026006	0.00177491	0.00143841	0.00871414	0.0973728	0.131046	0.131488	0.00158258	0.0109389	0.0691621	0.117588	0.0352149	0.0566407	0.0738007	0.0134667	0.0604288	0.0394388	0.0643127	0.00175796	0.133071	0.271034	0.14644	0.0993507	0.019558	0.145449	0.0332233	0.0103597	0.0751517	0.15016	0.00924967	0.199196	0.142824	0.324324	0.263512	0.279523	Bacteria	Firmicutes	Clostridia	Clostridiales	Ruminococcaceae	Unclassified Ruminococcaceae
125	0	0	0.00709401	0.00709253	0.00177491	0	0	0.0220467	0.0646938	0.017301	0.0126606	0.0218778	0.118082	0.251548	0.0381495	0.211946	0.0144393	0.00384763	0.00725146	0.0187804	0.1307	0.00351593	0.128977	0.0854167	0.453537	0.0390306	0.0270803	0.0404024	0.340539	0.0766617	0.0327585	0.067259	0.027749	0.486923	0.465437	0.0969793	0.047373	0.099675	Bacteria	Firmicutes	Clostridia	Clostridiales	Ruminococcaceae	Unclassified Ruminococcaceae
126	0.00505783	0.00190176	0.0028376	0	0	2.651	0.00174283	0	0	0	0	0	0	0	0	0	0	0	0	0	0	0	0	0	0	0	0	0	0	0	0	0	0	0	0.0117619	0	0	0	Bacteria	Firmicutes	Negativicutes	Selenomonadales	Veillonellaceae	Veillonella
127	0.00674377	0	0.00851281	0.0141851	0	0.00431524	0.00348566	0.0349072	0.0364939	0.00692042	0.0363993	0.0309936	0.0641015	0.0863301	0.0983082	0.105973	0.715546	0.00577145	0.0265887	0.0093902	0.0622381	0.110752	0.073701	0.0837741	0.0654004	0.00532236	0.0466383	0.0444426	0.143275	0.0538704	0.125253	0.0750798	0.0203493	0.151241	0.102497	0.18283	0.223541	0.0975081	Bacteria	Bacteroidetes	Bacteroidia	Bacteroidales	S24-7	Unclassified S24-7
128	0	0	0.0014188	0.00236418	0	0	0.00174283	0.00183722	0.0215646	0.00692042	0.305438	0.105743	0.0961522	0.0327459	0.539962	0.893461	0.00641746	0.00192382	0	0.0225365	0.0248952	0.0175796	0.0143308	0.0377805	0.0469177	0.00177412	0.309919	0.0121207	0.0166116	0	0.00192697	0.00782081	0.00184993	0.0221329	0.131062	0.0143084	0.0281277	0.0195016	Bacteria	Actinobacteria	Coriobacteriia	Coriobacteriales	Coriobacteriaceae	Olsenella
129	0	0	0.0028376	0	0	0	0.00697131	0	0.0248822	0.0103806	0.954295	0.377393	0.0455458	0.0104191	0.468065	0.327054	0.00160436	0.00384763	0	0.0131463	0.0124476	0.0123057	0.0143308	0.0246394	0.011374	0	0.117348	0.0121207	0.0394526	0.00207194	0.0115618	0.0469249	0.00369987	0.0258217	0.136102	0.00953895	0.0370102	0.0216685	Bacteria	Firmicutes	Erysipelotrichia	Erysipelotrichales	Erysipelotrichaceae	Allobaculum
130	0	0	0	0.0945671	0.00177491	0.00143841	0.010457	0.470329	0	0	0.00158258	0	0.168688	0	0.00146729	0	0	0	0	0.00187804	0.00414921	0	0.008189	0.00985578	0.00142175	0	0.00150446	0	0.155734	0.066302	0.0269776	0.111055	0.0221992	1.04393	0.107538	0.620032	0.294601	0.00433369	Bacteria	Firmicutes	Clostridia	Clostridiales	Lachnospiraceae	Unclassified Lachnospiraceae
131	0.00168594	0.00380351	0.0028376	0	0.00177491	0	0.00522848	0.00734889	0.416363	0.249135	0.0348167	0.0510483	0.23279	0.0759109	0.0557569	0	0	0	0.0169201	0.00187804	0.00622381	0.00878982	0.151497	0.37452	0.257336	0.109995	0.108321	0.216153	0.0269939	0.136748	0.0057809	0.00782081	0	0.00922203	0.0168028	0.149444	0.0118433	0.11701	Bacteria	Firmicutes	Clostridia	Clostridiales	Lachnospiraceae	Anaerosporobacter
132	0.00168594	0.00190176	0.00425641	0.0118209	0.00177491	0.00143841	0	0.0385817	0.00497644	0.0276817	0.00474774	0.00546946	0.0961522	0.0640033	0.041084	0.129725	0.303225	0.484802	0.00241715	0.289218	0.00414921	0.00703185	0.155591	0.707973	0.0582916	0.196927	0.513021	0.119187	0.141199	0.00621581	0.0231236	0.0125133	0.0332988	0.0848427	0.00672111	0.0063593	0.0547751	0.372698	Bacteria	Firmicutes	Clostridia	Clostridiales	Lachnospiraceae	Blautia
133	0	0	0.0028376	0	0	0.00143841	0.00871414	0.00183722	0.0348351	0.0017301	0.00474774	0.0674567	0.0404851	0.0833532	0.0939064	0.0548135	0.534253	0	0	0.00375608	0.221982	0	0.102363	0.149479	0.181984	0.0833836	0.0722141	0.0909054	0.249175	0.00414388	0.00192697	0.151724	0.00739973	0.103287	0.17979	0.00158983	0.201335	0.0173348	Bacteria	Firmicutes	Clostridia	Clostridiales	Ruminococcaceae	Unclassified Ruminococcaceae
134	0.00168594	0	0.00709401	0.0283701	0.00177491	0.00575366	0.010457	0.0845122	0.144317	0.131488	0.00474774	0.0346399	0.145072	0.122053	0.0895045	0.0347152	0.454035	0.711812	0.0700974	0.351193	0.0145222	0.00527389	0.171969	0.149479	0.139331	0.122414	0.0842498	0.131308	0.184805	0.223769	0.0674439	0.173622	0.116546	0.687963	1.40303	0.769475	0.553672	0.24052	Bacteria	Firmicutes	Clostridia	Clostridiales	Ruminococcaceae	Intestinimonas
135	0.0236032	1.4073	0.00425641	3.17509	0.0106494	1.53191	0.0261424	0.00918611	0.0364939	0.00865052	0.00316516	0.0492252	0.013495	0.0029769	0.0132056	0.0347152	0.0192524	0.1212	0.0435087	0.0769996	0.0020746	0.0509809	0.057323	0.0706331	0.0654004	0.0266118	0.0165491	0.0202012	0.0436056	0.0165755	0.0385394	0.0625665	0.027749	0.0184441	0.0823336	0.00794913	0.0266473	0.0130011	Bacteria	Bacteroidetes	Bacteroidia	Bacteroidales	Bacteroidaceae	Bacteroides
136	0.00337189	0.00760702	0.00993161	0.0307343	0.00532472	0.00575366	0.00697131	0.09921	0.0779643	0.0449827	0.0648857	0.0401094	0.0725359	0.0744225	0.149663	0.0730847	0.0898444	0.0288573	0.234464	0.0262926	0.174267	0.130089	0.108504	0.0985578	0.0938353	0.0603201	0.0466383	0.0464628	0.068523	0.0372949	0.0327585	0.0516173	0.0240491	0.114353	0.078973	0.0858506	0.25611	0.212351	Bacteria	Bacteroidetes	Bacteroidia	Bacteroidales	S24-7	Unclassified S24-7
137	0.00842971	0.00950878	0.0156068	0.0118209	0.0141993	0.0143841	0.0174283	0.06614	0.268728	0.0865052	0.0158258	0.0364631	0.153506	0.108657	0.0352149	0.0475051	0.173271	0.0192382	0.113606	0.390632	0.0580889	0.0123057	0.131024	0.328526	0.12227	0.39208	0.0180535	0.145449	0.0789053	0.0435107	0.158011	0.225239	0.0462483	0.225018	0.206674	0.0953895	0.190972	0.450704	Bacteria	Firmicutes	Clostridia	Clostridiales	Ruminococcaceae	Unclassified Ruminococcaceae
138	0.00842971	2.24787	0.0028376	0.0425552	0.165066	0.323643	0.00697131	0.00734889	0.0298587	0.0242215	0	0.00546946	0.0438589	0.0357228	0.0117383	0.00730847	0.0240655	0.0654098	0.0217544	0.0338047	0.00414921	0.00703185	0.102363	0.0147837	0.011374	0.196927	0.00601784	0.00808048	0.0145352	0.0435107	0.061663	0.0641306	0.0147995	0.0737762	0.134422	0.279809	0.18209	0.156013	Bacteria	Firmicutes	Clostridia	Clostridiales	Defluviitaleaceae	Unclassified Defluviitaleaceae
139	0.00337189	0.00190176	0.0340512	0.00945671	0.00177491	0.00287683	0.0156855	0.0881867	0.0132705	0.0017301	0	0.00182315	0.00168688	0	0.00293457	0.00182712	0.0336916	0.0153905	0.0145029	0.0582192	0.00622381	0.00527389	0.00204725	0.0213542	0.00568699	0	0.00150446	0	0.157811	0.0227913	0.0269776	0.00312832	0.00739973	0.162308	0.0957758	0.338633	0.347896	1.49729	Bacteria	Firmicutes	Clostridia	Clostridiales	Lachnospiraceae	Blautia
140	0.00842971	0.00760702	0.00425641	0.0543761	0	0.00287683	0.00697131	0.345398	0.00165881	0	0.00633032	0.0765725	0.0202426	0.0119076	0.00733643	0.00182712	0.76849	0.0346287	0.0531773	0.199072	0.00829841	0.00527389	0.008189	0.03121	0.126535	0.0372565	0.00451338	0.00404024	0.494196	0.00828775	0.0732248	0.0140775	0.257141	0.365192	0.0168028	0.0174881	0.0429318	0.0216685	Bacteria	Firmicutes	Clostridia	Clostridiales	Lachnospiraceae	Unclassified Lachnospiraceae
141	0	0	0	3.9269	0	0	0	0	0	0	0	0	0	0	0.00146729	0	0	0	0.00241715	0	0	0.00351593	0.0614175	0	0	0	0.00150446	0	0.0145352	0	0	0.00156416	0	0	0	0	0.00740203	0	Bacteria	Firmicutes	Clostridia	Clostridiales	Ruminococcaceae	Subdoligranulum
142	0	0.00190176	0.00425641	0.992955	0.00532472	0.00143841	0.0191711	0.00367444	0.0431292	0.032872	0.00158258	0	0	0.0520957	0.00880372	0.00913559	0.00641746	0.063486	0.0048343	0	0	0	0.0184253	0	0.0682439	0.00177412	0.00300892	0	0.0269939	0.124316	0.21004	0.395733	0.0369987	0.0885315	0.00336055	0.0508744	1.0881	0.151679	Bacteria	Firmicutes	Clostridia	Clostridiales	Unclassified Clostridiales	Unclassified Clostridiales
143	0.00168594	0	0	0.00236418	0	0.00143841	0	0	0.0232234	0.017301	0.0886244	0.0109389	0.192304	0	0.542896	0	0	0.00192382	0.674385	0.00751216	0	0.00175796	0.114646	0.0394231	0.0895701	0.182734	0.177526	0.0767646	0.00415291	0	0.0963484	0.0109491	0.00184993	0.0202885	0.0201633	0.0413355	0.0177649	0.00216685	Bacteria	Firmicutes	Clostridia	Clostridiales	Ruminococcaceae	Unclassified Ruminococcaceae
144	0	0	0	0	0	0	0.00174283	0	0.137682	0.0692042	0.525416	0.047402	0.140011	0.238152	0.0689625	0.197329	0.00160436	0	0.0048343	0.00187804	0.0124476	0.00351593	0.169922	0.0919873	0.213262	0.0833836	0.248236	0.0909054	0	0.00207194	0	0	0	0	0.00168028	0	0	0	Bacteria	Firmicutes	Bacilli	Lactobacillales	Aerococcaceae	Facklamia
145	0.00505783	0.00760702	0.00709401	0.026006	0.00532472	0.0100689	0.00522848	0.0606283	0.0696702	0.15917	0.00633032	0.0273473	0.0910916	0.0952608	0.0352149	0.0255797	0.154019	0.259715	0.0700974	0.208462	0.0477159	0.00703185	0.124882	0.116627	0.0881483	0.136607	0.058674	0.107066	0.0996698	0.0352229	0.0501012	0.0985422	0.0869469	0.291416	0.17979	0.109698	0.10807	0.212351	Bacteria	Firmicutes	Clostridia	Clostridiales	Ruminococcaceae	Unclassified Ruminococcaceae
146	0	0	0	0.0141851	0	0	0.00522848	0.0698144	0.124411	0.0397924	0.106033	0.0273473	0.182183	0.0878185	0.0777662	0.0785661	0.00962618	0.0404002	0.11844	0	0.020746	0.0316433	0.049134	0.0361378	0.0952571	0	0.174517	0.133328	0.091364	0.0186474	0.121399	0.0703873	0.0480983	0.221329	0.0621702	0.0826709	0.0991873	0.0130011	Bacteria	Firmicutes	Erysipelotrichia	Erysipelotrichales	Erysipelotrichaceae	Unclassified Erysipelotrichaceae
147	0	1.78575	0.0014188	0.134758	0.259136	0.00575366	0.00348566	0.00367444	0.00663526	0.00519031	0.00158258	0.00364631	0	0.0119076	0.00146729	0.00182712	0.00160436	0	0.0145029	0	0	0.00527389	0.0040945	0.0213542	0.00995223	0	0.00451338	0	0.0166116	0.00414388	0.0173427	0.0281549	0.0110996	0.00553322	0.0285647	0.036566	0.0133237	0.00433369	Bacteria	Bacteroidetes	Bacteroidia	Bacteroidales	Porphyromonadaceae	Odoribacter
148	0.00168594	0	0.00425641	0.0283701	0.00177491	0	0.010457	0.102884	0.104505	0.0155709	0.0727986	0.0309936	0.042172	0.166706	0.0924391	0.0292339	0.0657789	0.0692574	0.253801	0.0413169	0.00622381	0.0896561	0.12693	0.0772036	0.0327002	0.0390306	0.11133	0.0585835	0.182728	0.0497265	0.0423933	0.0328474	0.0240491	0.182596	0.0823336	0.162162	0.165806	0.119177	Bacteria	Bacteroidetes	Bacteroidia	Bacteroidales	S24-7	Unclassified S24-7
149	0.00168594	0.00190176	0.0014188	0.0165492	0	0	0.00348566	0.135954	0.0481056	0.0103806	0.00474774	0.0255242	0.111334	0.285782	0.0161402	0.0146169	0.152415	0.0557907	0.0290058	0.00751216	0.124476	0	0.016378	0.1002	0.11374	0.0195153	0.0210625	0.0787847	0.178575	0.00207194	0.00385394	0.0156416	0.0110996	0.331993	0.105857	0	0.0562555	0.099675	Bacteria	Firmicutes	Clostridia	Clostridiales	Unclassified Clostridiales	Unclassified Clostridiales
150	0	0.00190176	0.0028376	0	0	0	0.00348566	0.0110233	0.00497644	0.0207612	0.00158258	0.0419325	0.0387983	0.0163729	0.00733643	0.0237525	0.00320873	0.0192382	0	2.82269	0.00414921	0	0.0143308	0.0476363	0.00568699	0.0425789	0.00300892	0	0.0249175	0.00621581	0.0790057	0.137646	0.0739973	0.0147552	0.105857	0.0985692	0.0695791	0.294691	Bacteria	Firmicutes	Clostridia	Clostridiales	Ruminococcaceae	Ruminococcus
151	0.0252891	0.131221	0.0581709	0.593409	0.511173	0.733591	0.071456	0.00551167	0	0.0017301	0.0395645	0.0929809	0	0.0029769	0.0117383	0.00182712	0.00320873	0.0134667	0.00725146	0.00187804	0	0.047465	0.008189	0.00164263	0.00426524	0.00354824	0.00150446	0.00404024	0.00622937	0.0207194	0.0115618	0.0156416	0.0129495	0.00553322	0.00168028	0	0.00888244	0.00650054	Bacteria	Firmicutes	Bacilli	Lactobacillales	Streptococcaceae	Streptococcus
152	0	0	0.0014188	0.0330985	0	0	0	0.255374	0	0	0	0.00364631	0.00168688	0	0.00146729	0	0	0	0	0	0.00414921	0	0.00204725	0.0114984	0	0	0	0	0.0207646	0	0	0.00312832	0.0147995	1.83703	0.0117619	0	0.00148041	0	Bacteria	Firmicutes	Clostridia	Clostridiales	Ruminococcaceae	Unclassified Ruminococcaceae
153	0	0	0.00567521	0.0141851	0.00532472	0.00143841	0.00697131	0.130443	0.0281999	0.0657439	0.0348167	0.0382862	0.0253032	0.0878185	0.0528223	0.0475051	0.017648	0.111581	0.0193372	0.0394388	0.0394175	0	0.057323	0.0854167	0.0838831	0.0372565	0.0210625	0.0909054	0.045682	0.0372949	0.0443203	0.0703873	0.0147995	0.169685	0.144504	0.17965	0.193933	0.0693391	Bacteria	Bacteroidetes	Bacteroidia	Bacteroidales	S24-7	Unclassified S24-7
154	0.00337189	0.00380351	0.00425641	0	0.177491	1.49739	0.0191711	0	0	0	0	0	0	0	0	0	0	0	0	0	0	0	0	0	0.00142175	0	0	0	0	0	0	0	0	0	0.0117619	0	0.00296081	0	Bacteria	Firmicutes	Negativicutes	Selenomonadales	Veillonellaceae	Megasphaera
155	0	0	0.0014188	0.0141851	0.00177491	0	0.00522848	0.0477678	0.13934	0.0276817	0.0981199	0.0820419	0.0371114	0.375089	0.261177	0.20281	0.0320873	0.232782	0.0193372	0.0225365	0.0435667	0.0896561	0.16378	0.387661	0.255914	0.0266118	0.147437	0.0989859	0.126664	0.0393668	0.0770787	0.123569	0.0813971	0.130953	0.0571294	0.0508744	0.2191	0.0823402	Bacteria	Bacteroidetes	Bacteroidia	Bacteroidales	S24-7	Unclassified S24-7
156	0.00337189	0	0.0113504	0.0378268	0.00532472	0.00287683	0.0139426	0.148815	0.13934	0.0484429	0.0712161	0.0401094	0.0742228	0.142891	0.242102	0.111454	0.237446	0.0615621	0.164366	0.048829	0.197087	0.0386752	0.247717	0.231611	0.156392	0.0674165	0.0646918	0.0646439	0.0851347	0.0414388	0.0732248	0.048489	0.0184993	0.153086	0.115939	0.101749	0.293121	0.214518	Bacteria	Bacteroidetes	Bacteroidia	Bacteroidales	S24-7	Unclassified S24-7
157	0.00168594	2.31063	0.00425641	0.113481	0.00177491	0.00719207	0.00174283	0	0	0	0	0	0	0	0	0	0	0	0	0	0	0.00175796	0	0	0	0	0	0	0	0	0	0.00469249	0	0	0	0	0.00148041	0	Bacteria	Firmicutes	Clostridia	Clostridiales	Lachnospiraceae	Unclassified Lachnospiraceae
158	0.00674377	0.243425	0.00425641	0.583952	0.0177491	0.976683	0.00174283	0.00183722	0.00995289	0	0	0	0.00168688	0.0029769	0	0	0.0160436	0	0.0169201	0.00187804	0	0.00175796	0.008189	0	0	0.00354824	0	0	0.00207646	0	0.0173427	0.00312832	0	0	0.00672111	0.00317965	0.00148041	0.00433369	Bacteria	Firmicutes	Negativicutes	Selenomonadales	Acidaminococcaceae	Phascolarctobacterium
159	0	0.00190176	0	0	0.00177491	0	0.00174283	0	0.0215646	0.00346021	0	0.071103	0.00337376	0.00446535	0.00293457	0.00182712	0.00320873	1.09658	0.0048343	0.0845118	0.00414921	0	0.00204725	0.00328526	0.00568699	0.00177412	0.00451338	0.00606036	0.022841	0.223769	0.00192697	0.00469249	0.0055498	0.0756206	0.174749	0.109698	0.0384906	0.00216685	Bacteria	Tenericutes	Mollicutes	Anaeroplasmatales	Anaeroplasmataceae	Anaeroplasma
160	0.0134875	0.0228211	0.021282	0.0330985	0.00887453	0.00863049	0.0226568	0.117582	0.25214	0.17301	0.00316516	0.071103	0.140011	0.293225	0.114448	0.146169	0.250281	0.213544	0.357739	0.482656	0.0912825	0.00703185	0.155591	0.652124	0.466333	0.24128	0.0707097	0.197972	0.170269	0.134676	0.402736	0.692924	0.129495	0.368881	0.211715	0.193959	0.392308	0.693391	Bacteria	Firmicutes	Clostridia	Clostridiales	Ruminococcaceae	Unclassified Ruminococcaceae
161	0.00337189	0.00190176	0	2.36181	0	0	0.00174283	0	0.00331763	0	0	0	0	0	0.00293457	0	0.00481309	0	0.0048343	0.00187804	0.0020746	0	0.040945	0.00328526	0.00284349	0.00532236	0.00451338	0.00202012	0.0166116	0	0	0	0.00369987	0	0	0	0.00740203	0	Bacteria	Firmicutes	Clostridia	Clostridiales	Lachnospiraceae	Roseburia
162	0.00168594	0.00950878	0.0227008	0.0756537	0.0159742	0.0100689	0.0156855	0.0551167	0.00331763	0.0017301	0.00158258	0.00546946	0.00674752	0.0089307	0.00733643	0.00365424	0.0609658	0.00192382	0.0991032	0.0187804	0.00414921	0.047465	0.0859845	0.141266	0.0440742	0.0567718	0.0120357	0	0.0186881	0.0124316	0.113691	1.63768	0.347787	0.0184441	0.00672111	0.036566	0.0251669	0.0108342	Bacteria	Firmicutes	Clostridia	Clostridiales	Lachnospiraceae	Blautia
163	0.0724955	0.0760702	0.0950597	0.104024	0.165066	0.0733591	0.10457	0.0569539	0.026541	0.0155709	0.0585554	0.0419325	0.0489196	0.0461419	0.0337476	0.0347152	0.0144393	0.0173144	0.0410916	0.0206584	0.0394175	0.0228535	0.0368505	0.0476363	0.0398089	0.0549977	0.0451338	0.0424225	0.226334	0.205122	0.0847866	0.0625665	0.149845	0.130953	0.134422	0.109698	0.143599	0.145179	Bacteria	Bacteroidetes	Bacteroidia	Bacteroidales	S24-7	Unclassified S24-7
164	0.00337189	0	0.0014188	0.0118209	0	0.00143841	0	0.00367444	0.0215646	0.0778547	0.0110781	0.0437557	0.104587	0.150333	0.00293457	0.00913559	0	0	0.0048343	0	0.0020746	0.00703185	0.278426	0.24968	0.106631	0.0124188	0.100799	0.16969	0.195187	0	0.267849	0.00156416	0.0110996	0.0516434	0.0168028	0.0111288	0.0133237	0.140845	Bacteria	Firmicutes	Clostridia	Clostridiales	Lachnospiraceae	Blautia
165	0.00168594	0	0	0.0378268	0	0	0	0.119419	0.00165881	0.00519031	0.00316516	0.00182315	0.00506064	0.0029769	0.589849	0	0.874378	0.00384763	0.0942689	0.0131463	0.0912825	0	0	0.00985578	0.00142175	0.00709648	0.00601784	0.00404024	0.00207646	0.0145036	0.0635899	0.0453607	0	0.0553322	0.00336055	0.281399	0	0.00216685	Bacteria	Firmicutes	Clostridia	Clostridiales	Ruminococcaceae	Unclassified Ruminococcaceae
166	0	0.00190176	0	0.0189134	0.00177491	0	0.00174283	0.110233	0.0663526	0.0017301	0	0.0346399	0.00337376	0.0163729	0	0	0	0	0.0217544	0	0	0.532663	0.00204725	0.00328526	0.00710874	0	0.00150446	0.00606036	0.0622937	0.0476546	0.0693708	0.231496	0.0443984	0.0442657	0.00168028	0.193959	0.0192453	0.0108342	Bacteria	Proteobacteria	Betaproteobacteria	Burkholderiales	Alcaligenaceae	Sutterella
167	0	0.00190176	0.0014188	0.0189134	0.00354981	0.00143841	0.00174283	0.101047	0.0845996	0.0155709	0.00316516	0.0109389	0.00337376	0.160753	0.00586915	0.0237525	0.0369004	0.119277	0.0338401	0.0863898	0.136924	0.00351593	0.024567	0.0591347	0.133644	0.0638683	0.0120357	0.0202012	0.0809817	0.0621581	0.0462472	0.13921	0.0887968	0.0461101	0.0520886	0.0858506	0.0222061	0.0888407	Bacteria	Bacteroidetes	Bacteroidia	Bacteroidales	Rikenellaceae	Alistipes
168	0.0168594	0.0285263	0.0127692	0.0330985	0.0159742	0.0143841	0.0174283	0.123094	0.0613762	0.100346	0.00158258	0.218778	0.0556671	0.0342343	0.0132056	0.0127898	0.0770095	0.0538669	0.0193372	0.0169024	0.325713	0.00351593	0.0204725	0.0903446	0.186249	0.00709648	0.00902676	0.125247	0.0249175	0.0145036	0.0154157	0.0797723	0.0147995	0.0165997	0.0100817	0.0063593	0.390827	0.0195016	Bacteria	Firmicutes	Clostridia	Clostridiales	Lachnospiraceae	Blautia
169	0.00168594	0.00190176	0.0028376	0.00709253	0	0.00143841	0.00174283	0.0220467	0.0315175	0.0190311	0.0379819	0.0127621	0.0590408	0.0580495	0.0542896	0.0511593	0.0545484	0.0230858	0.0338401	0.0544632	0.0560143	0.00351593	0.0368505	0.03121	0.0810396	0.0106447	0.0210625	0.0525231	0.0519114	0.0186474	0.0346854	0.0469249	0.0129495	0.136486	0.100817	0.0699523	0.118433	0.0780065	Bacteria	Bacteroidetes	Bacteroidia	Bacteroidales	Rikenellaceae	Alistipes
170	0	0.00190176	0	0.00236418	0	0	0	0.00918611	0.0381527	0.00519031	0.00474774	0.0164084	0.00168688	0	0.00586915	0.00182712	0.0465266	0.959985	0	0.0600973	0	0.00175796	0.0184253	0.0279247	0.017061	0.0869318	0.00300892	0.0121207	0.00207646	0.0103597	0.0134888	0.0375399	0.0647477	0.0461101	0.0235239	0.0317965	0.00444122	0.00216685	Bacteria	Firmicutes	Clostridia	Clostridiales	vadinBB60	Unclassified vadinBB60
171	0.0539502	0.0703649	0.0723589	0.0969313	0.0922951	0.0647286	0.0993412	0.06614	0.0116117	0.00519031	0.030069	0.0328168	0.0337376	0.0119076	0.00880372	0.0127898	0.00802182	0.0192382	0.0386744	0.0169024	0.0228206	0.0369172	0.0921263	0.0476363	0.0568699	0.0638683	0.0150446	0.034342	0.0581407	0.113957	0.0366124	0.0359757	0.0943466	0.0866871	0.0655308	0.0508744	0.0680987	0.132178	Bacteria	Bacteroidetes	Bacteroidia	Bacteroidales	Rikenellaceae	Alistipes
172	0.00674377	0.555313	0.00425641	0.0141851	0.0692213	0.00287683	0.00348566	0.0110233	0.00995289	0.0259516	0	0.0309936	0.0219295	0.0059538	0.00440186	0.00730847	0.0754051	0.334744	0.0725146	0.0525851	0.126551	0.00351593	0	0.00492789	0.0142175	0.0266118	0.0421249	0.0303018	0.0332233	0.0476546	0.0693708	0.0703873	0.027749	0.0940647	0.144504	0.222576	0.32865	0.084507	Bacteria	Firmicutes	Clostridia	Clostridiales	Ruminococcaceae	Unclassified Ruminococcaceae
173	0	0.00570527	0.00993161	0.00236418	0	0.00143841	0.00697131	0.00551167	0.0248822	0.0363322	0.0158258	0.00364631	0.0101213	0.0059538	0.0117383	0.00365424	0.0754051	0.0288573	0.00725146	0.0206584	0	0.00175796	0.143308	0.013141	0.0298567	0.0851577	0.019558	0.0363622	0.0332233	0.00828775	0.0346854	0.0797723	0.00739973	0.212107	0.277246	0.211447	0.424877	0.145179	Bacteria	Firmicutes	Clostridia	Clostridiales	Ruminococcaceae	Unclassified Ruminococcaceae
174	0	0	0.0028376	0.0307343	0.00354981	0	0	0.117582	0.0597173	0.0363322	0.00949547	0.0437557	0.0185557	0.0089307	0.0117383	0	0.0513396	0.311658	0.0217544	0.150243	0.00829841	0.00175796	0.040945	0.013141	0.017061	0.0780612	0.0120357	0.0141408	0.0290704	0.00414388	0.0404663	0.0203341	0.0184993	0.0442657	0.250361	0.0810811	0.0991873	0.0585049	Bacteria	Firmicutes	Clostridia	Clostridiales	vadinBB60	Unclassified vadinBB60
175	0.00168594	0.110302	1.26131	0.0118209	0.930051	0.00431524	0.0226568	0	0	0	0	0.00546946	0	0	0	0	0	0	0	0	0	0.00175796	0	0.00328526	0	0.00177412	0	0	0	0	0	0	0	0.0129108	0	0	0.00444122	0.0108342	Bacteria	Firmicutes	Clostridia	Clostridiales	Lachnospiraceae	Anaerostipes
176	0	0	0	0.0354627	0	0	0	0.174536	0.0315175	0.0155709	0	0.0601641	0.0337376	0.0401881	0.00146729	0	0.0320873	0.00192382	0	0.00187804	0.46886	0	0.024567	0.0361378	0.0412307	0.0106447	0.0075223	0.00606036	0.209722	0	0.0539551	0.0281549	0.0536481	0.00553322	0.00504083	0.0111288	0.00888244	0.00216685	Bacteria	Firmicutes	Clostridia	Clostridiales	Ruminococcaceae	Ruminococcus
177	0	0	0.0014188	0	0	0.00287683	0.00174283	0.0146978	0.0298587	0.0017301	0.00474774	0.0109389	0.0168688	0.0922839	0.00880372	0.0146169	0	0	0.0241715	0	0	0	0.0266143	0.0804888	0.119427	0.0408047	0.00451338	0.0101006	0.0352997	0.101525	0.0134888	0.0453607	0.0184993	0.0848427	0.221797	0.130366	0.0444122	0.112676	Bacteria	Bacteroidetes	Bacteroidia	Bacteroidales	Rikenellaceae	Alistipes
178	0.030347	0.178765	0.0766153	0.0638328	0.0212989	0.0287683	0.182997	0.0477678	0.0248822	0.0916955	0.0743812	0.0401094	0.0269901	0.0029769	0.010271	0.0255797	0.00160436	0.042324	0.0265887	0.0676094	0.0290444	0.142395	0.161733	0.0607773	0.0255914	0.03016	0.0150446	0.0383823	0.0186881	0.0497265	0.0211966	0.0844647	0.120246	0.0663986	0.018483	0.00794913	0.0310885	0.084507	Bacteria	Firmicutes	Clostridia	Clostridiales	Lachnospiraceae	Blautia
179	0	0.00380351	0.00567521	0.00472836	0	0	0.00522848	0.00734889	0.0431292	0.0259516	0.00158258	0.00546946	0.0168688	0.0208383	0.020542	0.0639491	0.0160436	0.00192382	0	0.0206584	0.00622381	0	0.0798428	0.044351	0.0483394	0.0248377	0.0361071	0.0282817	0.00830582	0.0103597	0.0828596	0.0109491	0.00184993	0.221329	0.0218436	0.0842607	0.220581	0.143012	Bacteria	Firmicutes	Clostridia	Clostridiales	Ruminococcaceae	Unclassified Ruminococcaceae
180	0.00168594	1.13345	0	0.0449194	0.108269	0.00143841	0.00348566	0.00367444	0	0.0017301	0	0	0	0	0.00146729	0	0	0	0	0	0	0.00175796	0	0	0	0	0	0	0	0.00414388	0	0.00782081	0	0.00184441	0	0.00158983	0	0.00216685	Bacteria	Firmicutes	Clostridia	Clostridiales	Ruminococcaceae	Oscillibacter
181	0	0	0.0014188	0.00709253	0	0.00143841	0	0.0202094	0.162564	0.067474	0.00316516	0.0145852	0.0236163	0.0312574	0.00880372	0.0639491	0.00641746	0.0153905	0.178869	0.0375608	0.0456413	0	0.008189	0.142909	0.017061	0.0212894	0.0255758	0.0626237	0.0643701	0.00621581	0.179208	0.0610023	0.00369987	0.0387325	0.0201633	0.00794913	0.0325689	0.0433369	Bacteria	Firmicutes	Clostridia	Clostridiales	Ruminococcaceae	Anaerotruncus
182	0.00505783	0.00380351	0.0014188	0.00709253	0.00887453	0.00431524	0.00522848	0.0293956	0.0464468	0.655709	0.00949547	0.0255242	0.013495	0.0089307	0.0234766	0.0493322	0.00481309	0.0615621	0.0459259	0.407535	0.0809095	0.00527389	0.0675593	0.154407	0.0924136	0.810772	0.00902676	0.0565634	0.0269939	0.0227913	0.061663	0.00312832	0.179444	0.0184441	0.0621702	0.0317965	0.0133237	0.0195016	Bacteria	Deferribacteres	Deferribacteres	Deferribacterales	Deferribacteraceae	Mucispirillum
183	0.463634	0.35753	0.215658	0	0.0514723	0.0186994	0.00522848	0	0.00165881	0.0017301	0	0.00182315	0.00168688	0	0.00146729	0	0	0.00577145	0.00241715	0	0.0020746	0	0	0	0	0	0	0	0	0.00207194	0.00963484	0.00156416	0	0	0	0	0	0	Bacteria	Firmicutes	Erysipelotrichia	Erysipelotrichales	Erysipelotrichaceae	Unclassified Erysipelotrichaceae
184	0	0.0209193	0.0014188	0	0.00532472	0.00143841	0.00348566	0.00551167	0.218964	0.145329	0.00474774	0.00546946	0.0151819	0.00744225	0.00880372	0	0	0	0.0048343	0.00187804	0.00414921	0.00351593	0.0675593	0.0213542	0.0625569	0.0106447	0.0105312	0.0444426	0.0124587	0.0290071	0.0423933	0.0187699	0.00184993	0.0258217	0.0403266	0.332273	0.0222061	0.0238353	Bacteria	Firmicutes	Clostridia	Clostridiales	Lachnospiraceae	Unclassified Lachnospiraceae
185	0	0	0	0.18677	0	0	0	1.06743	0.0149293	0	0	0.0109389	0	0	0	0	0	0	0	0	0	0	0.00204725	0.0164263	0	0	0	0	0	0	0	0.00312832	0.00184993	0.00922203	0	0	0	0	Bacteria	Cyanobacteria	Melainabacteria	Gastranaerophilales	Unclassified Gastranaerophilales	Unclassified Gastranaerophilales
186	0.00168594	0	0.0014188	0.0118209	0.00177491	0.00143841	0	0.0257211	0.140999	0.0553633	0.00158258	0.0182315	0.0472327	0.0803763	0.0190747	0.0200983	0.22782	0.0365525	0	0.0394388	0.00622381	0	0.116693	0.0246394	0.0511829	0.205798	0.0210625	0.0484829	0.0373762	0.0352229	0.0250506	0.00938497	0.00184993	0.132797	0.247001	0.0985692	0.137678	0.0411701	Bacteria	Firmicutes	Clostridia	Clostridiales	Family_XIII	Anaerovorax
187	0	0	0	0.0425552	0	0.00143841	0	0.145141	0.0331763	0.00346021	0.00158258	0.00546946	0.0219295	0.0208383	0.00880372	0.00182712	0.035296	0	0.0386744	0.00375608	0	0.00175796	0.00204725	0.0197116	0.0682439	0.0248377	0.00300892	0.0303018	0.0809817	0.296287	0.0944214	0.096978	0.0295989	0.00553322	0.00840138	0.0127186	0.0162845	0.0346696	Bacteria	Firmicutes	Clostridia	Clostridiales	Lachnospiraceae	Unclassified Lachnospiraceae
188	0	0.00190176	0.0014188	0.0141851	0.00177491	0.00431524	0.00174283	0.0790006	0.0281999	0.0242215	0.00158258	0.0419325	0.0691621	0.102703	0.0190747	0.00548135	0.0834269	0.144286	0.193372	0.0732436	0.0809095	0.00527389	0.0716538	0.0476363	0.0398089	0.0496753	0.0376115	0.0444426	0.101746	0.116029	0.0346854	0.0359757	0.0480983	0.121731	0.0991363	0.149444	0.0740203	0.0260022	Bacteria	Firmicutes	Clostridia	Clostridiales	Family_XIII	Unclassified Family_XIII
189	0	0	0.0014188	0.00709253	0.00177491	0	0.00348566	0.0275583	0.0248822	0.0467128	0	0.00364631	0.0202426	0.00744225	0.0190747	0.0219254	0.0208567	0.0365525	0.0169201	0.0281706	0.00829841	0	0.0348033	0.0328526	0.0298567	0.0514495	0.0300892	0.0222213	0.022841	0.00828775	0.00770787	0.0250266	0.0055498	0.204729	0.127701	0.0556439	0.0695791	0.071506	Bacteria	Firmicutes	Clostridia	Clostridiales	Family_XIII	Unclassified Family_XIII
190	0	1.40159	0	0.0496477	0.00177491	0	0	0	0	0	0	0	0	0	0	0	0	0	0	0	0	0	0	0	0	0	0	0	0.00207646	0	0	0.00156416	0	0	0	0	0	0	Bacteria	Firmicutes	Clostridia	Clostridiales	Ruminococcaceae	Subdoligranulum
191	0	0	0	0.00945671	0.00177491	0.00143841	0	0.0183722	0.0928936	0.0207612	0.0284864	0.0546946	0.0522933	0.15331	0.0498878	0.0146169	0.0112305	0.0134667	0.0120858	0.0544632	0	0.0175796	0.0962208	0.0722757	0.0412307	0.0283859	0.0255758	0.0464628	0.022841	0	0.0057809	0.00156416	0.00924967	0.0221329	0.00840138	0.0317965	0.0266473	0.0108342	Bacteria	Bacteroidetes	Bacteroidia	Bacteroidales	S24-7	Unclassified S24-7
192	0.00337189	0	0.0028376	0.0425552	0.00177491	0.00143841	0.00348566	0.172699	0.0580585	0.124567	0.00474774	0.0273473	0.0404851	0.0267921	0.0264112	0.00365424	0.34173	0.386687	0.0048343	0.150243	0.0601635	0.00175796	0.0143308	0.044351	0.0440742	0.109995	0.231687	0.149489	0.209722	0.72725	0.0385394	0.0735156	0.0573479	0.5109	0.104177	0.0381558	0.186531	0.153846	Bacteria	Firmicutes	Clostridia	Clostridiales	Ruminococcaceae	Unclassified Ruminococcaceae
193	0	0	0	0.00236418	0	0	0	0	0.00497644	0.0865052	0.0395645	0.00911577	0.172062	0.202429	0	0.00182712	0.00160436	0.00961908	0.00966861	0.0112682	0	0	0.292757	0.0114984	0.00426524	0.0230635	0.174517	0.0383823	0.00207646	0.00414388	0	0	0.00369987	0.0110664	0	0	0	0	Bacteria	Tenericutes	Mollicutes	RF9	Unclassified RF9	Unclassified RF9
194	0	0	0	0	0	0	0.00174283	0	0.0497644	0.0311419	0.435209	0.0455789	0.0759097	0.0491188	0.0777662	0.352634	0	0	0	0.00563412	0.0145222	0.00175796	0.0511813	0.0246394	0.0540264	0.0195153	0.141419	0.0242414	0	0	0	0	0.00184993	0	0	0	0	0	Bacteria	Firmicutes	Bacilli	Lactobacillales	Carnobacteriaceae	Atopostipes
195	0	0	0.0028376	0.00945671	0.00354981	0.00575366	0.00174283	0.0238839	0.0149293	0.484429	0.00316516	0.00729262	0.178809	0.0372112	0.00880372	0.0420237	0.0128349	0.0557907	0.345653	0.0319267	0.00829841	0.00351593	0.0859845	0.057492	0.153549	0.00709648	0.336999	0.264636	0.0373762	0.0372949	0.714905	0.372271	0.0055498	0.00737762	0.00840138	0.0127186	0.0148041	0.0498375	Bacteria	Firmicutes	Clostridia	Clostridiales	Lachnospiraceae	Blautia
196	0.00168594	0.00190176	0	0.0118209	0	0.00287683	0	0.0551167	0.131046	0.032872	0	0.0164084	0.0809703	0.0476304	0.0909718	0.0219254	0.0641746	0.0519431	0.0145029	0.163389	0.00414921	0.00527389	0.098268	0.0344952	0.0383872	0.0408047	0.0541606	0.107066	0.045682	0.00621581	0.0250506	0.0234624	0.0203493	0.13833	0.12098	0.0397456	0.0340494	0.0238353	Bacteria	Firmicutes	Clostridia	Clostridiales	Ruminococcaceae	Unclassified Ruminococcaceae
197	0.00674377	0.00570527	0.00851281	0.026006	0.00532472	0.00143841	0.010457	0.0404189	0.0829407	0.0899654	0.00474774	0.0528715	0.0185557	0.0997261	0.0132056	0.0237525	0.0465266	0.155829	0.0942689	0.326779	0.020746	0	0.0634648	0.0854167	0.0526046	0.216443	0.0120357	0.0484829	0.0332233	0.0352229	0.136815	0.11262	0.0406985	0.282194	0.107538	0.0429253	0.0814224	0.19935	Bacteria	Firmicutes	Clostridia	Clostridiales	Ruminococcaceae	Oscillibacter
198	0.0320329	1.1905	0.0028376	0.00236418	0.00887453	0.00143841	0.00174283	0.00367444	0.026541	0.00519031	0.00474774	0.00546946	0.00168688	0.00148845	0	0	0.00802182	0.00384763	0.0265887	0	0	0.00878982	0	0.00657052	0	0.00177412	0.00451338	0	0	0	0.057809	0.00938497	0	0.00553322	0.00168028	0.00158983	0.00740203	0.00866739	Bacteria	Bacteroidetes	Bacteroidia	Bacteroidales	Bacteroidaceae	Bacteroides
199	1.04023	0	0.0156068	0.0472836	0.056797	0.0201378	0.00871414	0.00183722	0.0132705	0.00519031	0	0	0.00168688	0	0.00440186	0	0.0128349	0	0.0507602	0	0.00414921	0.00351593	0	0.00164263	0.00284349	0.00532236	0.0120357	0	0.0290704	0	0.0635899	0.00312832	0	0.00184441	0.00168028	0.0127186	0.0340494	0	Bacteria	Proteobacteria	Gammaproteobacteria	Enterobacteriales	Enterobacteriaceae	Unclassified Enterobacteriaceae
200	0.00168594	0	0.00425641	0.00472836	0.00177491	0.00143841	0.00522848	0.0293956	0.0398116	0.00692042	0.0174084	0.0638104	0.0506064	0.0580495	0.0484205	0.0164441	0	0.00192382	0.140195	0.00187804	0.199162	0.0703185	0.0429923	0.0427084	0.102366	0.0106447	0.0165491	0.0444426	0.0186881	0.00414388	0.111764	0.0312832	0.00369987	0.228706	0.0856941	0.187599	0.156923	0.108342	Bacteria	Bacteroidetes	Bacteroidia	Bacteroidales	S24-7	Unclassified S24-7
201	0	0	0	1.32158	0	0	0	0.00183722	0.0215646	0	0	0	0	0	0.00146729	0	0.105888	0	0	0	0	0.00175796	0.024567	0.00164263	0	0.00177412	0.00150446	0.00404024	0	0	0	0	0	0	0	0	0.00148041	0	Bacteria	Firmicutes	Clostridia	Clostridiales	Ruminococcaceae	Unclassified Ruminococcaceae
202	0.00337189	0.00760702	0	0.00709253	0.00532472	0.0115073	0.00871414	0.0477678	0.0414704	0.00865052	0.00316516	0.00911577	0.0269901	0.0163729	0.00440186	0.0146169	0.0160436	0.0307811	0.0531773	0.0413169	0.0331936	0.00175796	0.0266143	0.105128	0.0184827	0.0337083	0.0135401	0.0242414	0.0145352	0.0124316	0.0346854	0.25183	0.0425485	0.0276661	0.0436872	0.0206677	0.0222061	0.0173348	Bacteria	Firmicutes	Clostridia	Clostridiales	Ruminococcaceae	Unclassified Ruminococcaceae
203	0.00337189	0.363235	0	0.191498	0	0	0	0.00551167	0.0281999	0.00519031	0.00158258	0	0.0101213	0.0148845	0.00293457	0	0.269533	0.00192382	0.0386744	0.0676094	0.00414921	0.00351593	0.008189	0.0213542	0.00142175	0.00177412	0.00601784	0.00808048	0.0664466	0.00621581	0.0134888	0.0203341	0.00739973	0.156775	0.00168028	0.375199	0.0503338	0.0151679	Bacteria	Firmicutes	Clostridia	Clostridiales	Ruminococcaceae	Unclassified Ruminococcaceae
204	0.00337189	0.00190176	0.0014188	0.00472836	0.00177491	0.00431524	0.00174283	0.0128606	0.101188	0.133218	0.00158258	0	0.178809	0.0967492	0.051355	0.045678	0.017648	0.00769527	0.062846	0.0375608	0.0892079	0.00351593	0.0552758	0.129768	0.180562	0.133059	0.0692052	0.034342	0.0332233	0.0227913	0.123326	0.117312	0.00924967	0.068243	0.0436872	0.0190779	0.0843832	0.208017	Bacteria	Firmicutes	Clostridia	Clostridiales	Lachnospiraceae	Unclassified Lachnospiraceae
205	0	0	0.0028376	0.00709253	0.00177491	0	0.00174283	0.0110233	0.0232234	0.0224913	0.0284864	0.0109389	0.0202426	0.013396	0.0161402	0.00548135	0.0465266	0.00384763	0.00241715	0.0206584	0.00414921	0	0.180158	0.0213542	0.011374	0.0212894	0.0165491	0.0101006	0.0124587	0.0207194	0.0366124	0.00782081	0.0184993	0.147552	0.139463	0.116057	0.0962264	0.0693391	Bacteria	Firmicutes	Clostridia	Clostridiales	Ruminococcaceae	Unclassified Ruminococcaceae
206	0.00168594	0	0.0028376	0	0	0.663109	0.00348566	0.0146978	0	0	0	0	0.00168688	0	0.00146729	0.00548135	0	0	0	0.00187804	0	0	0	0.00164263	0.00284349	0	0.00300892	0.0242414	0.00207646	0.0145036	0	0	0.00184993	0	0	0	0.00148041	0.0108342	Bacteria	Proteobacteria	Betaproteobacteria	Burkholderiales	Alcaligenaceae	Sutterella
207	0	0	0	0.10166	0	0.00143841	0.00174283	0.0624656	0.0298587	0.0121107	0.00316516	0.0455789	0.0168688	0.0461419	0.0132056	0.00913559	0.141184	0	0.0459259	0	0.0643127	0.00878982	0.0102363	0.0657052	0.0497611	0.0124188	0	0.0141408	0.0290704	0.00828775	0.00192697	0.0250266	0.00369987	0.0922203	0.0940955	0.120827	0.0518142	0.0325027	Bacteria	Bacteroidetes	Bacteroidia	Bacteroidales	Porphyromonadaceae	Butyricimonas
208	0.00168594	0.00190176	0.0014188	0	0.00177491	0.00287683	0	0.00183722	0.0763055	0.0865052	0.00158258	0.0127621	0.0792834	0.0401881	0.0352149	0.0109627	0.00481309	0.0250096	0	0.00187804	0.00622381	0.00351593	0.0286615	0.114984	0.0639786	0.00709648	0.0376115	0.0949457	0.0103823	0.0310791	0.0269776	0.0516173	0.0147995	0	0.00168028	0	0.00148041	0.00216685	Bacteria	Firmicutes	Clostridia	Clostridiales	Ruminococcaceae	Anaerotruncus
209	0	0	0	0.125301	0.00177491	0.749414	0.00348566	0.00551167	0	0	0	0	0	0	0.00146729	0.00182712	0	0	0	0	0	0	0.00204725	0	0.00284349	0.00177412	0.00300892	0.00404024	0	0.0103597	0.00192697	0	0	0	0	0	0.00148041	0.0108342	Bacteria	Bacteroidetes	Bacteroidia	Bacteroidales	Bacteroidaceae	Bacteroides
210	0	0	0.0014188	0.00945671	0	0.00143841	0.00348566	0.0257211	0.104505	0.0190311	0.0854593	0.0437557	0.057354	0.117588	0.041084	0.0584678	0	0	0.0531773	0	0.0020746	0	0.08189	0.0673478	0.0668221	0.03016	0.0225669	0.0464628	0.00415291	0.00414388	0	0	0	0.0184441	0.0319253	0	0.0370102	0.0195016	Bacteria	Bacteroidetes	Bacteroidia	Bacteroidales	S24-7	Unclassified S24-7
211	0	0	0.0014188	0	0	0	0.00174283	0.00734889	0.121093	0.00865052	0.00474774	0.0145852	0.101213	0.029769	0.0161402	0.0200983	0.0144393	0.0153905	0.048343	0.146487	0.0145222	0	0.0266143	0.13141	0.0483394	0.248377	0.0210625	0.0868652	0.00207646	0.00621581	0.0443203	0.0250266	0.0203493	0.0627098	0.00336055	0	0.00444122	0.0390033	Bacteria	Firmicutes	Clostridia	Clostridiales	Ruminococcaceae	Oscillibacter
212	0	0.874807	0	0	0.00354981	0	0.00174283	0	0	0	0	0	0	0	0	0	0	0	0	0	0	0	0	0	0	0	0	0	0	0	0	0	0	0	0	0	0.00148041	0	Bacteria	Actinobacteria	Coriobacteriia	Coriobacteriales	Coriobacteriaceae	Collinsella
213	0.00168594	0.00190176	0.0028376	0.274245	0	0	0	0.00734889	0.00829407	0.00346021	0	0.00182315	0.00506064	0.0223267	0.0220093	0.00730847	0.195732	0	0.0386744	0	0.18464	0	0.0388978	0.00821315	0.0582916	0.0088706	0.00451338	0	0.0560643	0.0227913	0.059736	0.0938497	0.00924967	0.0627098	0.216756	0.236884	0.14656	0.028169	Bacteria	Firmicutes	Clostridia	Clostridiales	Ruminococcaceae	Anaerotruncus
214	0	0	0.00425641	0	0	0	0.00174283	0.00183722	0.00497644	0.15917	0.00474774	0.0382862	0.0354245	0.0833532	0.00586915	0	0.0449222	0.107734	0	0.110804	0	0.00351593	0.0348033	0.0229968	0.0127957	0	0.0150446	0.0444426	0	0	0	0	0	0	0	0	0.0784616	0.0195016	Bacteria	Firmicutes	Clostridia	Clostridiales	Lachnospiraceae	Blautia
215	0.00168594	0.00190176	0.00567521	0.00945671	0	0.00143841	0.00348566	0.0422561	0.174176	0.0363322	0	0.0127621	0.057354	0.0907954	0.030813	0.0602949	0.0192524	0.0192382	0.048343	0.0657314	0.0124476	0.00703185	0.0286615	0.183975	0.315628	0.014193	0.0255758	0.0969658	0.107976	0.00207194	0.277483	0.0140775	0.0055498	0.0276661	0.0319253	0.0397456	0.131756	0.550379	Bacteria	Firmicutes	Clostridia	Clostridiales	Lachnospiraceae	Blautia
216	0	0.00190176	0.00993161	0.00236418	0	0.00143841	0.00174283	0.0202094	0.0199058	0.0311419	0	0	0.0168688	0.0119076	0.00733643	0	0.00802182	0	0.0338401	0.00375608	0	0.00175796	0.0102363	0.0114984	0.00995223	0.00177412	0.0120357	0.00404024	0.0145352	0	0.0404663	0.048489	0.00184993	0.0368881	0.0638505	0.0174881	0.0858636	0.396533	Bacteria	Firmicutes	Clostridia	Clostridiales	Lachnospiraceae	Unclassified Lachnospiraceae
217	0	0.00190176	0	0.026006	0.00177491	0.00143841	0.00174283	0.145141	0.00331763	0	0	0.00546946	0.0118082	0.0059538	0	0.00548135	0.0304829	0	0.0338401	0	0.0186714	0.00175796	0.0040945	0.00492789	0.245962	0	0.0150446	0.16161	0	0.00414388	0.00192697	0.00938497	0.00184993	0.00184441	0	0.0238474	0.0814224	0.00433369	Bacteria	Firmicutes	Unclassified Firmicutes	Unclassified Firmicutes	Unclassified Firmicutes	Unclassified Firmicutes
218	0	0	0.0014188	0.0189134	0	0	0	0.0734889	0.0298587	0	0	0.00182315	0.00506064	0.00148845	0.0234766	0.00730847	0	0.00192382	0.0048343	0.00563412	0.456413	0	0	0.0147837	0.0327002	0.00177412	0	0.016161	0.00207646	0.00207194	0	0	0	0	0	0.173291	0.00148041	0	Bacteria	Firmicutes	Clostridia	Clostridiales	Christensenellaceae	Unclassified Christensenellaceae
219	0	0	0	0.00709253	0	0	0	0.0275583	0.0348351	0.0155709	0.00158258	0.00729262	0.0168688	0.0640033	0.00440186	0	0	0.0307811	0	0.107048	0.0414921	0	0.0225198	0.0246394	0.0412307	0.00354824	0.00300892	0.0101006	0.240869	0.00828775	0.0269776	0.0125133	0.00924967	0.0442657	0	0.0302067	0.00888244	0.0650054	Bacteria	Unclassified Bacteria	Unclassified Bacteria	Unclassified Bacteria	Unclassified Bacteria	Unclassified Bacteria
220	0	0.00190176	0	0.0189134	0	0	0	0.0845122	0.0132705	0.0536332	0.00316516	0.0182315	0.0185557	0.0520957	0.0146729	0.0219254	0	0	0.0169201	0	0.0456413	0.00175796	0.0225198	0.0394231	0.103788	0.0638683	0.00451338	0.00404024	0.00830582	0.0103597	0.00385394	0.162673	0.0055498	0	0	0	0	0	Bacteria	Bacteroidetes	Unclassified Bacteroidetes	Unclassified Bacteroidetes	Unclassified Bacteroidetes	Unclassified Bacteroidetes
222	0.00168594	0.00190176	0.0014188	0.0118209	0.00354981	0	0.00174283	0.03307	0.0298587	0.0640138	0	0.00546946	0.028677	0.0476304	0.020542	0.0182712	0.0224611	0.00577145	0.0459259	0.0093902	0.020746	0	0.0184253	0.114984	0.110896	0.0159671	0.0225669	0.0464628	0.0124587	0	0.0346854	0.0437965	0.0055498	0.0959091	0.0100817	0.0508744	0.0414514	0.0346696	Bacteria	Firmicutes	Clostridia	Clostridiales	Lachnospiraceae	Coprococcus
223	0.0960987	0.494456	0.0156068	0.00709253	0.0319483	0.195624	0.00871414	0.00551167	0	0.00519031	0	0	0.0877178	0	0	0	0.00160436	0.00192382	0	0	0	0	0	0	0.102366	0	0	0	0	0.00207194	0.00192697	0.00156416	0	0	0.114259	0	0.00296081	0.00650054	Bacteria	Firmicutes	Clostridia	Clostridiales	Peptostreptococcaceae	Unclassified Peptostreptococcaceae
224	0.922211	0.00190176	0	0	0	0.00431524	0.00174283	0	0.00165881	0	0	0	0	0	0	0	0	0	0	0	0	0	0	0	0	0	0	0	0	0	0.00385394	0	0	0	0	0	0.00148041	0.00433369	Bacteria	Firmicutes	Clostridia	Clostridiales	Lachnospiraceae	Epulopiscium
225	0	0	0	0	0.00177491	0	0	0	0.0431292	0.050173	0.106033	0.13309	0.0303639	0.0535842	0.0352149	0.076739	0	0	0	0.00187804	0.0020746	0.00351593	0.161733	0.0279247	0.0582916	0.12064	0.039116	0.0181811	0.0166116	0	0.0134888	0.00782081	0.00739973	0	0.00168028	0.00158983	0.00148041	0	Bacteria	Firmicutes	Bacilli	Lactobacillales	Aerococcaceae	Aerococcus
226	0.00168594	0	0.0028376	0	0.00177491	0.537967	0	0.0312328	0	0	0	0	0	0	0.00146729	0	0	0	0.0555945	0.00187804	0.155595	0.0123057	0	0.00164263	0.00284349	0	0	0	0.00622937	0.00207194	0.00770787	0.0140775	0.0110996	0.00368881	0.00336055	0	0.00296081	0.00216685	Bacteria	Bacteroidetes	Bacteroidia	Bacteroidales	Porphyromonadaceae	Parabacteroides
228	0.00842971	0.0114105	0.0113504	0.00709253	0.0177491	0.0115073	0.00522848	0.0238839	0.0116117	0.0017301	0.0316516	0.00729262	0.013495	0.0372112	0.0220093	0.0237525	0.0304829	0.00192382	0.0120858	0.00375608	0.213684	0.00527389	0.049134	0.0229968	0.0341219	0.00532236	0.00451338	0.0202012	0.0186881	0.00621581	0.0211966	0.0125133	0.00739973	0.0221329	0.0201633	0.027027	0.0488534	0.0520043	Bacteria	Bacteroidetes	Bacteroidia	Bacteroidales	S24-7	Unclassified S24-7
229	0.00168594	0	0	0	0.00177491	0	0.00348566	0	0.00165881	0.0311419	0.00633032	0.00729262	0.0269901	0.013396	0.0425513	0	0.388256	0.00192382	0.00241715	0.00375608	0	0	0.008189	0.03121	0.0184827	0	0.0917721	0.00404024	0.0207646	0	0	0	0	0.00737762	0.00168028	0.166932	0.294601	0.0975081	Bacteria	Firmicutes	Clostridia	Clostridiales	Lachnospiraceae	Unclassified Lachnospiraceae
230	0	0.0247228	0	1.00714	0	0	0	0.00183722	0	0	0	0	0	0	0	0.00182712	0	0	0.0048343	0.00187804	0	0	0.0122835	0.00164263	0	0	0	0	0.00207646	0	0	0	0	0.00184441	0	0	0.00148041	0	Bacteria	Firmicutes	Clostridia	Clostridiales	Ruminococcaceae	Unclassified Ruminococcaceae
231	0	0	0	0.00236418	0.00354981	0.00143841	0.00174283	0.00734889	0.0398116	0.131488	0.00316516	0	0.0101213	0.0089307	0.00586915	0.00913559	0	0.00384763	0.0241715	0.00563412	0.0456413	0	0.0839373	0.0854167	0.0369654	0.014193	0.0180535	0.0101006	0.00415291	0.00621581	0.0173427	0	0	0.0313549	0.0218436	0.0620032	0.00592163	0.0671723	Bacteria	Firmicutes	Clostridia	Clostridiales	Lachnospiraceae	Unclassified Lachnospiraceae
232	0.00168594	0.0342316	0	0.00236418	0.00177491	0.00143841	0.00348566	0.016535	0.00331763	0.0155709	0	0.00182315	0.00337376	0.0104191	0.0132056	0.0255797	0.00641746	0.0192382	0.0241715	0.00751216	0.00829841	0	0.008189	0.0180689	0.00284349	0.00532236	0.00902676	0.0404024	0.0166116	0.0497265	0.0693708	0.267472	0.0110996	0.0829983	0.42679	0.0206677	0.079942	0.00216685	Bacteria	Firmicutes	Clostridia	Clostridiales	Lachnospiraceae	Unclassified Lachnospiraceae
233	0	0.00190176	0	0.00472836	0	0	0.00174283	0	0.00663526	0.00519031	0.00474774	0.00364631	0.0202426	0.0104191	0.0176074	0.0127898	0.0224611	0.0673336	0.0265887	0.0225365	0.00829841	0.00175796	0.016378	0.0591347	0.0255914	0.014193	0.0330981	0.066664	0.0394526	0.0310791	0.267849	0.0516173	0.0388486	0.0258217	0.0168028	0.0174881	0.00444122	0.0238353	Bacteria	Firmicutes	Clostridia	Clostridiales	Ruminococcaceae	Anaerotruncus
234	0	0	0.0014188	0.00709253	0	0.00287683	0.00348566	0.0146978	0	0.00865052	0.0110781	0.00911577	0.028677	0.0461419	0.00586915	0.0182712	0.08824	0.0327049	0.00725146	0.0845118	0	0	0.0839373	0.116627	0.0412307	0.0638683	0.0150446	0.0747445	0.0103823	0	0.123326	0.00312832	0.0147995	0.0221329	0.00672111	0.0127186	0.0133237	0.0346696	Bacteria	Firmicutes	Clostridia	Clostridiales	Ruminococcaceae	Unclassified Ruminococcaceae
235	0	0	0	0	0	0	0	0	0.0331763	0.0484429	0.188327	0.0182315	0.0590408	0.0550726	0.0190747	0.0529864	0	0	0	0	0.0020746	0	0.0552758	0.0147837	0.0582916	0.0283859	0.075223	0.0323219	0	0	0	0	0	0	0	0	0	0	Bacteria	Firmicutes	Bacilli	Lactobacillales	Aerococcaceae	Facklamia
236	0	0	0.00425641	0.0425552	0	0.00143841	0.00348566	0.218629	0.0281999	0	0.0221561	0.0255242	0.0320507	0.0625149	0.0234766	0.0109627	0	0.0115429	0	0	0	0	0.0184253	0.0213542	0.106631	0.0159671	0.0917721	0.0282817	0.22841	0.0435107	0.0404663	0.057874	0.0480983	0.0811539	0.127701	0.173291	0.0281277	0.0606717	Bacteria	Firmicutes	Clostridia	Clostridiales	Unclassified Clostridiales	Unclassified Clostridiales
238	0	0	0.00425641	0.0118209	0	0	0.00348566	0.00918611	0.0165881	0.0017301	0.00158258	0.0127621	0.0118082	0.0267921	0.00733643	0.00365424	0.141184	0.0808003	0.0459259	0.0769996	0.00829841	0.00527389	0.0266143	0.0164263	0.0341219	0.014193	0.00902676	0.0181811	0.00622937	0.0290071	0.134888	0.206469	0.112846	0.339371	0.00840138	0.0747218	0.134717	0.43987	Bacteria	Firmicutes	Clostridia	Clostridiales	Ruminococcaceae	Oscillibacter
239	0.00168594	0.00190176	0	0.040191	0.00177491	0	0.00174283	0.112071	0.0215646	0.0207612	0	0.00546946	0	0.00148845	0.00146729	0.00365424	0	0	0	0	0	0.00175796	0.032756	0.00821315	0.00142175	0	0.00601784	0	0.00207646	0	0.0231236	0	0.00184993	0.226862	0.0235239	0.00476948	0.188012	0.00433369	Bacteria	Unclassified Bacteria	Unclassified Bacteria	Unclassified Bacteria	Unclassified Bacteria	Unclassified Bacteria
240	0.00674377	0	0	0.0118209	0	0	0	0.0587911	0.117776	0.0380623	0.00158258	0.0565178	0.0506064	0.0714456	0.0425513	0.0365424	0.0112305	0.0327049	0.00725146	0.0431949	0	0	0.155591	0.133053	0.0682439	0.296278	0.0105312	0.153529	0.126664	0.0290071	0.55304	0.00469249	0.00739973	0.153086	0.0168028	0.0174881	0.00148041	0	Bacteria	Firmicutes	Clostridia	Clostridiales	Lachnospiraceae	Roseburia
241	0	0	0.0014188	0.00945671	0	0.00287683	0.00348566	0.0293956	0.00497644	0.245675	0.00158258	0.00364631	0.0624146	0.0416766	0.0396167	0.00730847	0.0577571	0.00384763	0.0507602	0.00563412	0.0394175	0	0.073701	0.0361378	0.0156392	0.0709648	0.0255758	0.0181811	0.00830582	0.00207194	0.0115618	0.0359757	0	0.00922203	0.129381	0.0286169	0.0340494	0.0411701	Bacteria	Firmicutes	Clostridia	Clostridiales	Lachnospiraceae	Unclassified Lachnospiraceae
242	0.00505783	0	0.00567521	0.00945671	0.00354981	0.00287683	0.00522848	0.0220467	0.00165881	0.032872	0	0	0	0.0059538	0.0264112	0	0.00962618	0	0.0048343	0	0	0	0.0511813	0.00657052	0.00284349	0.36192	0.00601784	0.00202012	0.423597	0.00621581	0.0115618	0.0250266	0.0184993	0.0424213	0.36126	0.0302067	0.0370102	0.214518	Bacteria	Firmicutes	Clostridia	Clostridiales	Lachnospiraceae	Unclassified Lachnospiraceae
243	0	0	0	0.00709253	0	0.00143841	0.00174283	0.0183722	0.0481056	0.0294118	0	0.00546946	0.0168688	0.0193498	0.0117383	0.0164441	0.0272742	0.0173144	0.00725146	0.00375608	0.00829841	0	0.0388978	0.110056	0.0241697	0.014193	0.0150446	0.0444426	0.022841	0.00621581	0.0250506	0.0453607	0.00369987	0.0258217	0.0235239	0.0206677	0.0251669	0.0541712	Bacteria	Firmicutes	Clostridia	Clostridiales	Peptococcaceae	Peptococcus
244	0	0	0	0.00472836	0	0	0	0.0128606	0.0232234	0.0242215	0.00316516	0.0127621	0.0303639	0.0148845	0.0190747	0.00913559	0.00160436	0	0.0048343	0.00187804	0.280071	0	0.0266143	0.0164263	0.0213262	0.014193	0.0075223	0.0323219	0.022841	0.0103597	0.0404663	0.0187699	0.0110996	0.0258217	0.0470478	0.0524642	0.0177649	0.0130011	Bacteria	Bacteroidetes	Bacteroidia	Bacteroidales	Bacteroidaceae	Bacteroides
245	0	0	0	0	0	0	0	0	0.00497644	0.0190311	0.193075	0.1732	0.0219295	0.013396	0.0161402	0.0877017	0	0	0	0	0	0	0.024567	0.00328526	0.00853048	0.104673	0.0421249	0.0101006	0	0.00207194	0	0	0	0	0	0	0	0	Bacteria	Firmicutes	Bacilli	Bacillales	Staphylococcaceae	Jeotgalicoccus
246	0	0	0.0028376	0.00472836	0	0	0.00174283	0.0587911	0.165881	0	0	0.0638104	0.0185557	0.0922839	0.00146729	0.00730847	0	0	0.00241715	0	0	0	0.0348033	0.044351	0.0312784	0.0408047	0.00300892	0.00606036	0.0975934	0.0165755	0.0231236	0.00938497	0.0203493	0.0959091	0.0453675	0.138315	0.0296081	0.208017	Bacteria	Bacteroidetes	Bacteroidia	Bacteroidales	Rikenellaceae	Alistipes
247	0	0	0	0.0189134	0	0.00143841	0.00174283	0.0734889	0.0580585	0	0.00158258	0.00182315	0.141698	0.0654918	0.00440186	0.00182712	0.00641746	0	0	0.00187804	0	0.00527389	0.212914	0.0279247	0.0568699	0.00709648	0.00902676	0.0363622	0.811894	0.00828775	0	0.00625665	0.0129495	0.00368881	0	0.00317965	0.00148041	0	Bacteria	Tenericutes	Mollicutes	RF9	Unclassified RF9	Unclassified RF9
248	0.00505783	0.00760702	0.00993161	0.0141851	0.00709963	0.00431524	0.00348566	0.06614	1.38511	0.730104	0.030069	0.0200547	0.398104	1.03596	0.143794	0.478705	0.0385047	0.021162	0.309395	0.048829	0.10373	0.00878982	0.343938	0.463222	0.258758	0.17209	0.270803	0.121207	0.0311468	0	0.0385394	0.0375399	0.0351487	0.743296	0.0806533	0.158983	0.0814224	0.0216685	Bacteria	Firmicutes	Clostridia	Clostridiales	Lachnospiraceae	Blautia
249	0.00168594	0.00190176	0.00425641	0	0.00354981	0.00143841	0.00348566	0.00183722	0.0414704	0.0380623	0.00474774	0.00182315	0.00168688	0.0372112	0.0161402	0.0127898	0.035296	0.00192382	0.0048343	0.0262926	0.020746	0	0.032756	0.0164263	0.0369654	0.0124188	0.0150446	0.0101006	0.022841	0	0.111764	0.186135	0.0055498	0.0221329	0.0134422	0.0127186	0.18061	0.121343	Bacteria	Firmicutes	Clostridia	Clostridiales	Lachnospiraceae	Unclassified Lachnospiraceae
250	0.0151735	0.0114105	0.0241196	0.0236418	0.0550221	0.0230146	0.0156855	0.0385817	0.00497644	0.0017301	0.00316516	0.0182315	0.0168688	0.00744225	0.00440186	0.0237525	0	0.00192382	0	0.00563412	0.010373	0.00351593	0.00614175	0.013141	0.017061	0.0159671	0.00601784	0.0262616	0.068523	0.107741	0.0423933	0.0297191	0.0443984	0.0461101	0.0638505	0.0985692	0.0355298	0.084507	Bacteria	Bacteroidetes	Bacteroidia	Bacteroidales	Prevotellaceae	Alloprevotella
251	0	0	0	0	0	0.57105	0	0	0	0	0	0	0.00168688	0	0	0	0	0	0	0	0	0	0	0	0.00142175	0	0	0	0	0	0	0	0	0	0.00168028	0	0	0	Bacteria	Firmicutes	Negativicutes	Selenomonadales	Veillonellaceae	Allisonella
252	0.0118016	0.0133123	0.00709401	0.328621	0.0124243	2.14755	0.010457	0.0146978	0.0464468	0.050173	0.0348167	0.102097	0.0590408	0.0654918	0.0234766	0.0237525	0.052944	0.00192382	0.0217544	0	0.0435667	0.0773504	0.0266143	0.03121	0.0355437	0.0230635	0.0481427	0.0727243	0.0145352	0.0248633	0.0327585	0.0344116	0.027749	0.0295105	0.0655308	0.0429253	0.0162845	0.0303359	Bacteria	Bacteroidetes	Bacteroidia	Bacteroidales	Bacteroidaceae	Bacteroides
254	0.00337189	0.148337	0.00567521	0.0638328	0.301734	0.548036	0.00697131	0.00183722	0.00331763	0.00346021	0.00316516	0	0.00168688	0.00148845	0.00146729	0.00548135	0.00320873	0.00192382	0.00725146	0.00187804	0.0020746	0.00878982	0.008189	0.013141	0.00853048	0.00354824	0.00451338	0.0101006	0.00622937	0.00414388	0.00963484	0.00625665	0.00369987	0.00737762	0.00504083	0.00317965	0.00888244	0.0130011	Bacteria	Firmicutes	Clostridia	Clostridiales	Ruminococcaceae	Unclassified Ruminococcaceae
256	0.00505783	0	0.00425641	0	0	0.00431524	0.00174283	0	0.0680114	0.0397924	0.00474774	0.00364631	0.0101213	0.0163729	0.0146729	0.0602949	0	0	0.00241715	0	0.00414921	0.00175796	0.016378	0.208614	0.0284349	0.0106447	0.0165491	0.0707042	0	0	0.00192697	0.00312832	0.0055498	0.0184441	0.00168028	0.00476948	0.0310885	0.0216685	Bacteria	Proteobacteria	Deltaproteobacteria	Desulfovibrionales	Desulfovibrionaceae	Desulfovibrio
257	0	0	0	0	0	0.00143841	0	0	0.0281999	0.0017301	0.00791289	0.00911577	0.00337376	0.0029769	0.0498878	0	0	0	0	0	0	0	0.0593703	0.00328526	0	0.0337083	0.00601784	0.00202012	0.0103823	0.0124316	0	0.0547457	0.00184993	0.0276661	0.273885	0.036566	0.00444122	0.0195016	Bacteria	Tenericutes	Mollicutes	RF9	Unclassified RF9	Unclassified RF9
258	0	0.00190176	0	0.00472836	0	0.00143841	0	0	0.0116117	0	0.00158258	0.0619872	0.0151819	0.0178614	0.00440186	0	0	0.00192382	0.0048343	0	0	0	0.0143308	0.0804888	0.0440742	0.26257	0.00150446	0.016161	0.00415291	0.00414388	0.00385394	0.0234624	0.0055498	0.00553322	0	0.0158983	0.00148041	0	Bacteria	Firmicutes	Clostridia	Clostridiales	Lachnospiraceae	Roseburia
260	0.0118016	0.0114105	0.0170256	0.00945671	0.0159742	0.0129457	0.0278853	0.0477678	0.112799	0.5	0.00791289	0.0182315	0.136637	0.108657	0.0660279	0.0858746	0.0545484	0.0115429	0.0846003	0.0582192	0.0228206	0.00527389	0.122835	0.144551	0.208997	0.122414	0.0737186	0.193932	0.0643701	0.0227913	0.150303	0.0844647	0.0369987	0.0442657	0.0655308	0.193959	0.299042	0.385699	Bacteria	Firmicutes	Clostridia	Clostridiales	Lachnospiraceae	Unclassified Lachnospiraceae
263	0	0.1084	0.0397265	0.0378268	0.266236	0.17261	0.00174283	0	0	0	0	0	0	0.00148845	0	0	0	0	0	0	0	0	0	0	0.00142175	0	0.00150446	0	0	0	0	0	0	0.00184441	0	0.00158983	0	0.00216685	Bacteria	Firmicutes	Clostridia	Clostridiales	Lachnospiraceae	Blautia
264	0	0	0.00425641	0.00472836	0	0	0	0.0128606	0.0248822	0.0259516	0.00316516	0	0.00674752	0.029769	0.00733643	0.00365424	0.0401091	0.13082	0	0.0507071	0.00414921	0	0.0450395	0.00657052	0.0625569	0.0212894	0.0120357	0.016161	0.0352997	0.00207194	0.0192697	0.0109491	0.00369987	0.241617	0.0436872	0.0302067	0.0577359	0.216685	Bacteria	Firmicutes	Clostridia	Clostridiales	Ruminococcaceae	Unclassified Ruminococcaceae
265	0	0	0	0.00236418	0	0	0.00174283	0.03307	0	0	0	0	0	0	0	0	0.0304829	0.119277	0.0241715	0.0863898	0.0248952	0	0	0	0	0	0	0	0.00207646	0.033151	0.0134888	0.0187699	0.0573479	0.0184441	0.0201633	0.0556439	0.0370102	0.00433369	Bacteria	Firmicutes	Clostridia	Clostridiales	Unclassified Clostridiales	Unclassified Clostridiales
266	0	0	0	0	0	0	0	0	0.0845996	0.00346021	0.0205735	0.0492252	0.0472327	0.0386997	0.0322803	0	0.0112305	0	0	0	0	0	0.032756	0.00164263	0.00426524	0.131285	0.0105312	0.0848451	0	0.00828775	0	0	0	0	0	0	0	0	Bacteria	Firmicutes	Erysipelotrichia	Erysipelotrichales	Erysipelotrichaceae	Unclassified Erysipelotrichaceae
267	0	0.00190176	0.0028376	0	0.00177491	0	0	0	0.0364939	0.129758	0	0.00182315	0	0.0386997	0.0132056	0.0237525	0.00320873	0.00384763	0.0169201	0.00375608	0.0145222	0	0.0307088	0.0164263	0.0199045	0.0408047	0.0180535	0.0383823	0.00415291	0.0124316	0.00770787	0.00625665	0.0055498	0.0295105	0.0571294	0.00794913	0.00888244	0.00866739	Bacteria	Firmicutes	Clostridia	Clostridiales	Lachnospiraceae	Unclassified Lachnospiraceae
269	0	0	0	0.00236418	0	0	0	0.00183722	0.071329	0	0.00158258	0.047402	0.00168688	0.0699571	0	0	0	0	0	0	0	0.00175796	0.114646	0.0903446	0.0611351	0.0496753	0	0	0	0	0	0	0	0	0	0.00158983	0	0	Bacteria	Proteobacteria	Betaproteobacteria	Burkholderiales	Alcaligenaceae	Alcaligenes
270	0	0	0.0014188	0.0118209	0	0	0	0.0422561	0.0132705	0	0	0.0200547	0.00674752	0.10568	0.00586915	0	0	0	0	0	0	0	0.00614175	0.0706331	0.00142175	0	0	0	0.0166116	0.00621581	0	0.0735156	0	0.068243	0	0	0.0118433	0.0433369	Bacteria	Elusimicrobia	Elusimicrobia	Elusimicrobiales	Elusimicrobiaceae	Elusimicrobium
271	0	0	0.00567521	0.00236418	0	0.00143841	0.00348566	0.00551167	0.0215646	0.0017301	0.00316516	0.00546946	0	0.00148845	0.00440186	0.0219254	0.00641746	0.0327049	0.0241715	0.00375608	0.0248952	0	0	0.00492789	0.00710874	0.00354824	0.0120357	0.17171	0.091364	0.0290071	0.0173427	0.0406682	0.197943	0.0442657	0.238599	0.0429253	0.0118433	0.110509	Bacteria	Firmicutes	Clostridia	Clostridiales	Lachnospiraceae	Unclassified Lachnospiraceae
272	0	0	0	0	0	0	0	0.00183722	0.00331763	0.0449827	0.00158258	0.0218778	0	0.0491188	0.00146729	0	0	0.00577145	0	0.206584	0	0	0.073701	0.0361378	0	0.0549977	0	0.00606036	0	0	0	0	0.00184993	0.00184441	0	0	0.00148041	0.0108342	Bacteria	Firmicutes	Clostridia	Clostridiales	Lachnospiraceae	Blautia
273	0.00168594	0.193979	0.0028376	0.321528	0.00177491	0	0.00174283	0	0.00331763	0	0.00158258	0	0	0	0	0	0.00160436	0	0.00241715	0	0	0.0878982	0.00204725	0	0.00142175	0	0	0.00202012	0.00207646	0	0.00385394	0	0	0	0	0.00158983	0.00148041	0.00216685	Bacteria	Proteobacteria	Deltaproteobacteria	Desulfovibrionales	Desulfovibrionaceae	Bilophila
274	0	0	0	0.00709253	0	0	0	0.0349072	0.00165881	0	0.00158258	0.00729262	0.0151819	0.189033	0.0498878	0.00365424	0.343334	0.00192382	0	0.00187804	0.0124476	0	0.00204725	0.0492789	0.0341219	0.0124188	0.0150446	0.0202012	0.0124587	0	0	0.0500532	0.00184993	0.0829983	0.018483	0.0190779	0.0222061	0.028169	Bacteria	Firmicutes	Clostridia	Clostridiales	Ruminococcaceae	Unclassified Ruminococcaceae
275	0.00168594	0	0	0.0685612	0	0	0	0.358258	0	0	0	0	0.00168688	0	0.00146729	0	0	0	0.299727	0	0	0	0.00204725	0.00821315	0.00568699	0	0	0	0.0186881	0.0559423	0.00963484	0.00312832	0.00369987	0.0165997	0	0.00158983	0.00296081	0	Bacteria	Bacteroidetes	Bacteroidia	Bacteroidales	S24-7	Unclassified S24-7
276	0.00168594	0	0	0	0	0	0	0.00734889	0.089576	0	0.00158258	0.00182315	0.0387983	0.312574	0.030813	0.00182712	0	0	0	0.00187804	0.0995809	0	0.00204725	0.0246394	0.022748	0.00177412	0.00902676	0.0363622	0.00622937	0.00207194	0.0211966	0.00469249	0.00184993	0.00184441	0.00672111	0.00476948	0.00148041	0	Bacteria	Firmicutes	Clostridia	Clostridiales	Ruminococcaceae	Unclassified Ruminococcaceae
277	0	0.00190176	0	0.0378268	0	0.00143841	0.00348566	0.181885	0.0215646	0.00692042	0.0142432	0.071103	0.0303639	0.0327459	0.0117383	0.00913559	0.0240655	0.0577145	0.166783	0.0112682	0.00829841	0.149427	0.0286615	0.0542068	0.00995223	0.0159671	0.0105312	0.0282817	0.0311468	0.107741	0.0886405	0.190828	0.0221992	0.239773	0.0319253	0.0461049	0.118433	0.099675	Bacteria	Bacteroidetes	Bacteroidia	Bacteroidales	S24-7	Unclassified S24-7
278	0	0	0	0.0189134	0	0	0	0.119419	0.00165881	0	0.00316516	0	0.00337376	0.013396	0.00146729	0	0	0	0	0.00187804	0.147297	0	0.00204725	0.00985578	0.00710874	0.00709648	0.00150446	0.0101006	0.122511	0.00207194	0.0308315	0	0	0.0147552	0.0201633	0.0111288	0.0162845	0.00650054	Bacteria	Cyanobacteria	Melainabacteria	Gastranaerophilales	Unclassified Gastranaerophilales	Unclassified Gastranaerophilales
279	0	0	0	0.647785	0	0	0	0	0	0	0	0	0	0	0.00146729	0	0	0	0.00241715	0	0	0	0.0040945	0	0	0	0.00150446	0	0.00622937	0	0	0	0	0	0	0	0.00444122	0	Bacteria	Firmicutes	Clostridia	Clostridiales	Ruminococcaceae	Unclassified Ruminococcaceae
281	0	0.00190176	0.0028376	0	0	0.00143841	0.00348566	0	0.0232234	0.0397924	0	0.00546946	0.0303639	0.00744225	0.00880372	0.0127898	0.0465266	0.0538669	0.00241715	0.0206584	0.00414921	0	0.00614175	0.0361378	0.011374	0.154348	0.00601784	0.0181811	0.0103823	0.0269352	0.0154157	0.0172058	0.00924967	0.0627098	0.127701	0.193959	0.0680987	0.099675	Bacteria	Firmicutes	Clostridia	Clostridiales	Ruminococcaceae	Unclassified Ruminococcaceae
283	0	0	0	0.00945671	0	0	0	0.102884	0	0	0	0	0	0	0.00440186	0	0	0	0	0	0	0	0	0.00328526	0	0	0	0	0	0.00207194	0.0712978	0	0	0.00737762	0.258763	0	0	0	Bacteria	Firmicutes	Clostridia	Clostridiales	Ruminococcaceae	Ruminococcus
285	0	0.467832	0	0.0496477	0.00354981	0.00143841	0.00871414	0	0.00165881	0.0017301	0	0	0	0	0	0.00182712	0.00481309	0	0	0	0	0	0	0	0	0	0.00150446	0	0.00415291	0	0.00385394	0.00312832	0.00184993	0.00368881	0	0	0.00148041	0	Bacteria	Firmicutes	Clostridia	Clostridiales	Lachnospiraceae	Dorea
286	0.00842971	0.00760702	0.0113504	1.17027	0.0106494	0.00863049	0.00697131	0.00183722	0	0	0.00633032	0	0	0.0059538	0	0	0	0.00384763	0	0	0	0.00351593	0.0286615	0.00328526	0.00284349	0.00532236	0.00150446	0	0.00415291	0	0.0057809	0.00156416	0.00369987	0.00737762	0.00504083	0.0063593	0.0103628	0.00650054	Bacteria	Bacteroidetes	Bacteroidia	Bacteroidales	Rikenellaceae	Alistipes
288	0	0	0.00851281	0	0	0	0	0	0	0	0	0	0	0	0	0	0.0513396	0.0269334	0	0.0300486	0	0	0	0	0	0.00177412	0.00150446	0.0181811	0	0.00414388	0.00192697	0	0.0295989	0.00184441	0.00504083	0	0.0340494	0.370531	Bacteria	Firmicutes	Clostridia	Clostridiales	Lachnospiraceae	Roseburia
289	0	0.00950878	0	0.579224	0	0	0.00174283	0	0	0	0.00158258	0	0	0	0.00146729	0	0	0	0.00241715	0	0	0.00175796	0.00614175	0	0	0.00177412	0.00150446	0	0.00415291	0	0	0	0.00184993	0.00184441	0	0	0.00592163	0	Bacteria	Firmicutes	Clostridia	Clostridiales	Ruminococcaceae	Unclassified Ruminococcaceae
290	0	0.00380351	0	0	0	0	0.00174283	0	0	0	0	0	0	0	0.00146729	0	0	0.00192382	0	0	0	0	0	0	0	0	0	0.00202012	0.0269939	0.00621581	0.0134888	0.00625665	0.0406985	0.0129108	0.171388	0.073132	0.0695791	0.00216685	Bacteria	Firmicutes	Clostridia	Clostridiales	Ruminococcaceae	Unclassified Ruminococcaceae
291	0.00337189	0	0	0.00236418	0	0	0	0.00734889	0.018247	0.0242215	0.00474774	0.00182315	0.00506064	0.0059538	0.00440186	0.0182712	0.0224611	0.0500192	0.0241715	0.10517	0.00622381	0.00351593	0.0102363	0.0344952	0.0199045	0.0638683	0.00451338	0.0242414	0.0186881	0.0103597	0.0674439	0.0312832	0.0184993	0.0258217	0.0235239	0.00476948	0.0133237	0.0433369	Bacteria	Firmicutes	Clostridia	Clostridiales	Ruminococcaceae	Anaerotruncus
292	0	0	0	0	0	0	0	0.00183722	0	0.0017301	0	0.0127621	0.00168688	0.0788878	0.00586915	0	0	0.273182	0	0	0	0	0.024567	0.00492789	0	0.0479012	0	0	0.0373762	0.136748	0	0.0406682	0	0.00553322	0	0	0	0	Bacteria	Firmicutes	Clostridia	Clostridiales	Unclassified Clostridiales	Unclassified Clostridiales
294	0	0.00190176	0.505093	0.0803821	0	0	0.00174283	0	0	0	0	0.00182315	0	0	0	0	0	0	0	0	0.00829841	0	0	0.00492789	0	0	0	0	0.00622937	0	0.00192697	0.00782081	0	0.0129108	0.00336055	0.00158983	0	0	Bacteria	Firmicutes	Clostridia	Clostridiales	Lachnospiraceae	Unclassified Lachnospiraceae
296	0.00168594	0.0722667	0.0127692	0.0425552	0.420653	0.00143841	0.00174283	0	0	0	0	0	0	0	0	0	0	0	0	0	0	0.00175796	0.00204725	0	0	0.00177412	0	0	0	0	0	0.00312832	0	0	0	0	0	0	Bacteria	Firmicutes	Clostridia	Clostridiales	Lachnospiraceae	Unclassified Lachnospiraceae
298	0	0	0	0	0	0	0	0.00183722	0	0	0	0	0	0	0	0.00182712	0	0	0	0	0	0	0	0	0	0	0	0	0.0352997	0.356373	0.00385394	0.0829006	0	0.00737762	0.00504083	0	0	0	Bacteria	Firmicutes	Erysipelotrichia	Erysipelotrichales	Erysipelotrichaceae	Unclassified Erysipelotrichaceae
299	0.0151735	0.00570527	0.0014188	0	0.00532472	0.00431524	0.00697131	0	0.00165881	0	0	0	0	0	0	0.00182712	0.460452	0.00577145	0.125692	0	0.020746	0.00175796	0	0	0.00710874	0	0	0	0	0.0124316	0.00770787	0.00469249	0.00184993	0	0	0	0.00296081	0.00866739	Bacteria	Firmicutes	Clostridia	Clostridiales	Lachnospiraceae	Unclassified Lachnospiraceae
300	0	0	0	0	0	0	0	0	0	0	0	0	0	0.0148845	0	0	0.282368	0	0	0.0150243	0	0	0	0	0	0	0	0	0.00622937	0	0	0	0	0.0202885	0.0235239	0.0349762	0.00148041	0	Bacteria	Proteobacteria	Alphaproteobacteria	Rhodospirillales	Rhodospirillaceae	Thalassospira
301	0	0	0.00567521	0.00236418	0	0	0.00348566	0.00551167	0	0	0	0	0	0.00744225	0	0	0	0	0.0241715	0.00187804	0	0.00351593	0.00204725	0	0.00142175	0.014193	0	0	0	0.00414388	0.163792	0.0344116	0	0.0110664	0.00336055	0.00158983	0.0414514	0.127844	Bacteria	Firmicutes	Clostridia	Clostridiales	Lachnospiraceae	Acetatifactor
302	0.0134875	0.0190176	0.0227008	0.026006	0.0354981	0.0330835	0.0261424	0.0551167	0	0.00692042	0.00949547	0.00729262	0.013495	0.013396	0.00293457	0.00730847	0	0.113505	0.00725146	0.0863898	0.0020746	0.0105478	0.008189	0.0164263	0.0255914	0.0212894	0.00300892	0.0181811	0.0373762	0.0393668	0.0173427	0.0172058	0.0240491	0.0165997	0.0386464	0.0222576	0.0370102	0.0628386	Bacteria	Bacteroidetes	Bacteroidia	Bacteroidales	S24-7	Unclassified S24-7
303	0	0	0	0	0	0	0	0	0	0	0	0	0	0	0	0	0.12514	0.144286	0	0.00187804	0.0020746	0	0	0	0	0	0	0	0	0	0	0	0.00184993	0.114353	0.00504083	0	0	0	Bacteria	Tenericutes	Mollicutes	Anaeroplasmatales	Anaeroplasmataceae	Anaeroplasma
304	0.00168594	0.00190176	0.0014188	0	0	0.00287683	0	0.00183722	0.00663526	0	0	0.00364631	0	0	0.00440186	0	0	0	0	0.00187804	0	0	0	0.00492789	0.00568699	0	0	0.00404024	0.0664466	0.00207194	0.00963484	0.165801	0.00369987	0.0129108	0.468797	0.0063593	0.0281277	0.130011	Bacteria	Firmicutes	Clostridia	Clostridiales	Lachnospiraceae	Blautia
305	0	0	0.00425641	0	0	0	0.00522848	0	0.00331763	0	0	0.00546946	0.0185557	0	0	0	0	0	0.0459259	0.0826338	0	0.00175796	0.00204725	0	0.00142175	0	0.00601784	0.034342	0.00415291	0.00414388	0	0	0.00184993	0.0461101	0.00336055	0.0858506	0.136197	0.101842	Bacteria	Firmicutes	Clostridia	Clostridiales	Lachnospiraceae	Unclassified Lachnospiraceae
307	0.00674377	0.00570527	0.0397265	0.0354627	0.00709963	0.0100689	0.0121998	0.0349072	0.00497644	0	0.00158258	0.0218778	0.00168688	0	0	0	0.11391	0	0.0410916	0.00187804	0.00829841	0.049223	0.0532285	0.0657052	0.0469177	0.0266118	0.00300892	0	0.00415291	0.00621581	0.0057809	0.00469249	0.0129495	0.0424213	0.0168028	0	0.00740203	0.00650054	Bacteria	Firmicutes	Clostridia	Clostridiales	Lachnospiraceae	Unclassified Lachnospiraceae
308	0.059008	0.0551509	0.102154	0.0685612	0.147317	0.132334	0.113284	0.0679772	0.00663526	0.0138408	0.0158258	0.0309936	0.0320507	0.0327459	0.0190747	0.0365424	0.00160436	0.0115429	0.0193372	0.0150243	0.020746	0.0175796	0.0450395	0.0197116	0.0497611	0.0266118	0.0240714	0.0545433	0.251251	0.19269	0.057809	0.0516173	0.122096	0.129108	0.132742	0.131955	0.111031	0.177681	Bacteria	Bacteroidetes	Bacteroidia	Bacteroidales	S24-7	Unclassified S24-7
311	0	0	0.0014188	0	0	0	0	0	0.00995289	0.0138408	0.00158258	0.00182315	0.00506064	0.0059538	0.00733643	0.00182712	0.0160436	0.0365525	0.00241715	0.0131463	0	0.00175796	0.0143308	0.00821315	0.00995223	0.0177412	0.0120357	0.0181811	0.022841	0.00414388	0.0134888	0.0109491	0.0332988	0.112509	0.0285647	0.0524642	0.0355298	0.0585049	Bacteria	Firmicutes	Clostridia	Clostridiales	Ruminococcaceae	Intestinimonas
312	0	0.00190176	0	0.00709253	0	0.00143841	0.00174283	0.0312328	0.0215646	0.0276817	0.0205735	0.0255242	0.0253032	0.00744225	0.0190747	0.0109627	0.0625702	0.0134667	0.00725146	0.00187804	0	0	0.024567	0.0344952	0.0554481	0	0.0361071	0.0222213	0.16404	0.103597	0.0790057	0.00312832	0.00924967	0.0442657	0.0672111	0.155803	0.00296081	0.00650054	Bacteria	Firmicutes	Clostridia	Clostridiales	Unclassified Clostridiales	Unclassified Clostridiales
314	0.00168594	0.015214	0.00425641	0.0189134	0.00177491	0.00287683	0	0.0569539	0.0364939	0.0484429	0.00316516	0.0127621	0.0118082	0.0282805	0.0146729	0.0219254	0.0224611	0.094267	0.0169201	0.0807557	0.0020746	0.00703185	0.0511813	0.167548	0.0696656	0.170315	0.00150446	0.0121207	0.0394526	0.0186474	0.0944214	0.0719514	0.0388486	0.142019	0.166347	0.265501	0.167286	0.251354	Bacteria	Firmicutes	Clostridia	Clostridiales	Ruminococcaceae	Unclassified Ruminococcaceae
315	0	0	0	0.00236418	0	0	0	0	0	0.0121107	0.00474774	0	0	0.0163729	0.00586915	0.0200983	0.00481309	0.00384763	0.0048343	0.00563412	0.00414921	0	0.0204725	0.106771	0.022748	0.00177412	0.0105312	0.0181811	0	0.00207194	0.0211966	0.0563098	0	0.0165997	0.0134422	0.00953895	0.00888244	0.00216685	Bacteria	Firmicutes	Clostridia	Clostridiales	Ruminococcaceae	Unclassified Ruminococcaceae
316	0	0	0	0	0	0	0.00174283	0	0	0	0	0	0	0	0.00733643	0	0.035296	0	0	0	0	0	0	0	0	0	0	0	0	0	0	0	0.00184993	0.0221329	0.253722	0.00317965	0.0222061	0	Bacteria	Tenericutes	Mollicutes	Anaeroplasmatales	Anaeroplasmataceae	Anaeroplasma
317	0	0.00380351	0	0	0	0	0.00697131	0.00183722	0.00165881	0	0.00158258	0.00182315	0	0.00148845	0	0	0.0401091	0.00769527	0.00725146	0	0	0.00175796	0	0.00328526	0	0	0.00150446	0	0.00207646	0	0.0057809	0.0563098	0.00369987	0.0424213	0.00336055	0.00158983	0.18061	0.00866739	Bacteria	Firmicutes	Clostridia	Clostridiales	Lachnospiraceae	Roseburia
322	0	0	0	0.0141851	0	0	0	0.0881867	0	0	0	0	0	0	0	0	0.00320873	0	0	0	0	0	0	0	0	0	0	0	0	0	0.00963484	0	0	0.0645542	0	0.316375	0	0	Bacteria	Unclassified Bacteria	Unclassified Bacteria	Unclassified Bacteria	Unclassified Bacteria	Unclassified Bacteria
326	0	0	0	0	0	0	0	0	0	0	0	0	0	0	0	0	0	0.377068	0	0	0.0020746	0	0	0	0	0	0	0	0	0	0	0	0	0	0	0	0	0	Bacteria	Firmicutes	Clostridia	Clostridiales	Unclassified Clostridiales	Unclassified Clostridiales
327	0	0	0.0014188	0	0	0	0	0	0.00331763	0.00692042	0	0	0.00168688	0	0	0	0	0	0	0.00375608	0	0	0.00204725	0.00328526	0	0	0	0.00202012	0.00415291	0.0186474	0.059736	0	0	0	0.00168028	0.0826709	0.0222061	0.173348	Bacteria	Firmicutes	Clostridia	Clostridiales	Lachnospiraceae	Unclassified Lachnospiraceae
328	0	0.00190176	0.0014188	0.00945671	0	0	0	0.0459306	0.0248822	0.0017301	0	0.00364631	0.00168688	0.0059538	0.00146729	0	0.110701	0.613698	0	0.0394388	0	0.00351593	0.00204725	0	0	0	0	0	0.00622937	0.00828775	0.00770787	0.0172058	0.207193	0.0202885	0.0117619	0.0286169	0.0325689	0.00216685	Bacteria	Firmicutes	Clostridia	Clostridiales	Unclassified Clostridiales	Unclassified Clostridiales
332	0	0	0	0.00236418	0	0	0	0.00367444	0.00829407	0	0	0.00546946	0	0.00148845	0.00146729	0.00548135	0.105888	0.00961908	0.0265887	0.00751216	0.0020746	0	0.00204725	0.00492789	0.00426524	0.0088706	0.00150446	0	0.0207646	0.0352229	0.00192697	0.00312832	0.0055498	0.0553322	0.0218436	0.0190779	0	0	Bacteria	Firmicutes	Clostridia	Clostridiales	Ruminococcaceae	Unclassified Ruminococcaceae
333	0.00505783	0.00190176	0.0014188	0.0165492	0.00177491	0.00143841	0.00174283	0.0459306	0.0729879	0.0657439	0.00158258	0.0510483	0.0371114	0.0625149	0.0278784	0.00548135	0.112305	0.288573	0.0773489	0.0713655	0.00414921	0	0.0634648	0.0246394	0.0454959	0.175638	0.0210625	0.0444426	0.0290704	0.0186474	0.0308315	0.0234624	0.0184993	0.315393	0.404947	0.0492846	0.0355298	0.134345	Bacteria	Firmicutes	Clostridia	Clostridiales	Ruminococcaceae	Intestinimonas
337	0	0	0	0.00472836	0	0	0	0.00734889	0.00497644	0.00346021	0	0.0255242	0	0.0089307	0.00586915	0.00182712	0.0160436	0.0153905	0.0217544	0.0657314	0.00829841	0.00351593	0.0184253	0.0558494	0.011374	0.149026	0.00150446	0.00808048	0.0103823	0.0538704	0.0211966	0.0531815	0.0110996	0.00368881	0.00336055	0	0	0	Bacteria	Firmicutes	Clostridia	Clostridiales	Defluviitaleaceae	Unclassified Defluviitaleaceae
338	0	0	0	0	0	0	0	0.00551167	0.0116117	0.0103806	0	0.00182315	0.0219295	0.00148845	0.00293457	0.0237525	0.00802182	0	0.00966861	0.0131463	0.0020746	0	0.0040945	0.00328526	0.0142175	0.106447	0.0150446	0.016161	0.0124587	0.0103597	0.0154157	0.0156416	0.00184993	0.0165997	0.0100817	0.00476948	0.00592163	0.00650054	Bacteria	Firmicutes	Clostridia	Clostridiales	Family_XIII	Anaerovorax
339	0	0	0	0	0	0	0	0	0.00331763	0	0	0	0	0	0	0	0.247072	0.021162	0.00241715	0.0112682	0	0.00175796	0	0	0	0	0	0	0	0	0	0	0.00184993	0.0258217	0	0	0	0.00866739	Bacteria	Firmicutes	Clostridia	Clostridiales	Lachnospiraceae	Unclassified Lachnospiraceae
340	0	0.00950878	0	0.463379	0	0	0	0	0	0.0017301	0	0	0	0	0	0	0	0	0.00241715	0	0	0	0.0040945	0	0	0	0	0	0	0	0	0	0	0	0	0	0.00444122	0	Bacteria	Firmicutes	Clostridia	Clostridiales	Ruminococcaceae	Oscillibacter
341	0	0	0	0	0	0	0	0	0	0	0	0	0	0	0	0	0	0	0	0	0	0	0	0	0	0	0	0	0.00415291	0.0248633	0	0.259651	0	0.00184441	0.00504083	0.00476948	0	0	Bacteria	Firmicutes	Clostridia	Clostridiales	Lachnospiraceae	Unclassified Lachnospiraceae
342	0	0	0	0.385361	0	0	0	0	0	0	0	0	0	0	0	0	0	0	0	0	0.020746	0	0.00614175	0	0	0	0	0	0.00207646	0	0	0	0	0	0	0	0.00296081	0	Bacteria	Unclassified Bacteria	Unclassified Bacteria	Unclassified Bacteria	Unclassified Bacteria	Unclassified Bacteria
344	0.00168594	0	0	0.267152	0.00354981	0	0	0.0440933	0.0298587	0.0138408	0	0.0109389	0.0337376	0.0401881	0.0264112	0.0182712	0.104284	0.0134667	0.048343	0	0.0643127	0	0.0225198	0.0361378	0.0298567	0.0195153	0.0346026	0.0565634	0.0768288	0.00621581	0.00385394	0.0187699	0.0055498	0.059021	0.0352858	0.0302067	0.0355298	0.0108342	Bacteria	Firmicutes	Clostridia	Clostridiales	Christensenellaceae	Unclassified Christensenellaceae
348	0.00168594	0	0	0.00236418	0	0	0	0.00367444	0	0	0	0.00182315	0.00168688	0.00148845	0.00146729	0.00182712	0.00481309	0.0307811	0.0193372	0.0206584	0	0.00175796	0.00204725	0.00492789	0.00142175	0.00354824	0.00601784	0.00606036	0.00622937	0.0145036	0.00385394	0.00625665	0.110996	0.00368881	0.00672111	0.00476948	0.0133237	0.0173348	Bacteria	Actinobacteria	Coriobacteriia	Coriobacteriales	Coriobacteriaceae	Enterorhabdus
349	0	0	0	0	0	0	0.00174283	0	0.00497644	0.017301	0	0.00182315	0.0101213	0.0089307	0.00293457	0	0	0.00384763	0.00241715	0.0206584	0	0	0	0.00985578	0.00142175	0.0088706	0	0.00404024	0.00622937	0.00207194	0.0404663	0.00312832	0.0166494	0.175219	0.0134422	0	0.0162845	0.0325027	Bacteria	Proteobacteria	Deltaproteobacteria	Desulfovibrionales	Desulfovibrionaceae	Desulfovibrio
350	0	0.192077	0	0.00236418	0	0	0	0.0128606	0.0315175	0.00346021	0.00158258	0.00546946	0.0118082	0.0089307	0.00880372	0.0200983	0.017648	0.00384763	0.0169201	0	0.0145222	0	0.008189	0.0114984	0.0184827	0.00354824	0.0135401	0.0181811	0.00622937	0.0124316	0	0.0250266	0.0055498	0.0110664	0.0100817	0.0461049	0.0162845	0.0108342	Bacteria	Firmicutes	Clostridia	Clostridiales	Family_XIII	Unclassified Family_XIII
352	0.00168594	0	0.0326324	0.00236418	0.00177491	0.00719207	0.010457	0	0.00995289	0.00692042	0	0	0.00674752	0.00446535	0.0176074	0.00182712	0	0	0	0	0.0020746	0	0.00204725	0.0542068	0.100944	0.00354824	0.0105312	0	0	0.00414388	0.0134888	0	0	0.0221329	0.0252042	0.0063593	0.079942	0.251354	Bacteria	Firmicutes	Clostridia	Clostridiales	Lachnospiraceae	Unclassified Lachnospiraceae
354	0	0.0209193	0.0028376	0.115845	0.00532472	0.0129457	0.00348566	0.00183722	0.0165881	0.0553633	0	0.00182315	0.00506064	0.0104191	0	0.00730847	0	0	0	0	0	0.00351593	0.0429923	0.0476363	0.0355437	0.00354824	0.00300892	0.0222213	0.00207646	0.00207194	0.057809	0.00625665	0	0.00184441	0.00504083	0.0238474	0.00148041	0.00433369	Bacteria	Firmicutes	Clostridia	Clostridiales	Lachnospiraceae	Unclassified Lachnospiraceae
356	0.087669	0.0969895	0.0113504	0.00945671	0.0230738	0.017261	0.149883	0.0275583	0.18247	0.785467	2.41185	0.707384	1.91292	0.269409	1.99698	5.67686	0.00962618	0.00577145	0	0.0394388	0.151446	0.0703185	0.694018	0.0657052	0.315628	0.283859	2.68847	1.39388	0.00207646	0.0207194	0.0057809	0.0156416	0.0258991	0.00737762	0.0117619	0.00476948	0.0266473	0.0216685	Bacteria	Firmicutes	Bacilli	Lactobacillales	Enterococcaceae	Enterococcus
358	0	0	0.0014188	0.00236418	0	0	0.00174283	0.00734889	0.00995289	0.00865052	0.00633032	0.0109389	0.00843441	0.0282805	0.0337476	0.00182712	0.23905	0.151982	0	0.0882679	0	0	0.0204725	0.00657052	0.0440742	0.0390306	0.0225669	0.00404024	0.00207646	0	0.0211966	0.0437965	0.0184993	0.0442657	0.0151225	0.0111288	0.0162845	0.00433369	Bacteria	Firmicutes	Clostridia	Clostridiales	Unclassified Clostridiales	Unclassified Clostridiales
360	0.153421	0.00570527	0.0297948	0	0.0408228	0.00575366	0.00174283	0.00183722	0	0	0	0	0	0	0	0	0	0	0	0	0	0	0	0	0.00142175	0	0	0	0	0	0.00385394	0	0	0	0	0	0	0.00216685	Bacteria	Firmicutes	Erysipelotrichia	Erysipelotrichales	Erysipelotrichaceae	Unclassified Erysipelotrichaceae
361	0	0	0	0	0	0	0	0	0.00497644	0.0017301	0	0.0109389	0	0.0059538	0	0	0.00962618	0.188534	0	0.00563412	0	0.00175796	0.00204725	0	0.00142175	0.00177412	0	0.0181811	0	0.00414388	0	0	0.0147995	0.00184441	0	0.00158983	0.00444122	0.00433369	Bacteria	Firmicutes	Clostridia	Clostridiales	vadinBB60	Unclassified vadinBB60
364	0.00168594	0	0.00425641	0	0.00354981	0	0.00522848	0.00367444	0.00165881	0.00865052	0	0.0255242	0.00674752	0.0238152	0.00293457	0	0	0.0346287	0	0.10517	0.00414921	0	0.0143308	0.075561	0.00568699	0.0656424	0.00451338	0.0464628	0.00207646	0.0145036	0.0289045	0.0891572	0.00924967	0.00922203	0.0235239	0.0063593	0.00296081	0.00433369	Bacteria	Firmicutes	Clostridia	Clostridiales	Ruminococcaceae	Unclassified Ruminococcaceae
368	0	0	0	0	0	0.00143841	0	0	0.00165881	0.0017301	0	0.00182315	0.00168688	0	0.00293457	0	0	0.0673336	0	0.169024	0.0020746	0.00175796	0.00204725	0.00492789	0	0	0	0	0.00415291	0.00207194	0.00192697	0.0156416	0.00369987	0.00737762	0.0470478	0.0063593	0.00888244	0.00866739	Bacteria	Firmicutes	Clostridia	Clostridiales	vadinBB60	Unclassified vadinBB60
371	0.236032	0	0.0014188	0.00236418	0	0.00143841	0.00174283	0.00183722	0	0	0	0	0	0	0	0	0	0	0	0	0	0	0	0	0	0	0	0	0	0	0	0	0	0	0	0	0	0	Bacteria	Firmicutes	Clostridia	Clostridiales	Clostridiaceae_1	Clostridium_sensu_stricto_1
374	0	0	0	0	0	0	0	0	0	0	0	0	0	0	0	0	0	0	0	0	0	0	0	0	0	0	0	0	0	0	0	0	0.00184993	0.136486	0.100817	0.0174881	0	0	Bacteria	Tenericutes	Mollicutes	RF9	Unclassified RF9	Unclassified RF9
375	0	0	0	0.026006	0	0	0	0.117582	0	0.00865052	0.00474774	0.0182315	0.013495	0.0163729	0.0161402	0	0.208567	0.159677	0.031423	0.0788777	0	0	0.024567	0.0213542	0.0284349	0.0408047	0.00902676	0.00606036	0.0145352	0.0145036	0.0732248	0.0610023	0.00739973	0.0295105	0.100817	0.0206677	0.0384906	0.0151679	Bacteria	Firmicutes	Clostridia	Clostridiales	Unclassified Clostridiales	Unclassified Clostridiales
376	0.00168594	0	0	0.0118209	0	0.00287683	0	0.0293956	0.149293	0.0294118	0.00474774	0.00729262	0.0151819	0.0193498	0.00733643	0.0219254	0.0144393	0.0230858	0.0241715	0.0319267	0.0186714	0	0.024567	0.0624199	0.133644	0.0354824	0.0346026	0.0363622	0.0103823	0.0186474	0.0809327	0.067259	0.0166494	0.0959091	0.0319253	0.0683625	0.0325689	0.106176	Bacteria	Firmicutes	Clostridia	Clostridiales	Ruminococcaceae	Unclassified Ruminococcaceae
380	0.0185454	0	0	0.404274	0	0	0	0	0	0	0	0	0	0	0.00146729	0	0	0	0	0	0	0	0.0102363	0	0	0	0	0	0	0	0	0	0	0	0	0	0	0	Bacteria	Proteobacteria	Betaproteobacteria	Burkholderiales	Alcaligenaceae	Sutterella
383	0.00168594	0	0.0014188	0.00472836	0	0	0	0.0202094	0.0348351	0.0899654	0	0.0164084	0.0590408	0.0535842	0.0190747	0.031061	0.0834269	0.163524	0.00725146	0.0713655	0.0248952	0.00351593	0.167875	0.0706331	0.0184827	0.131285	0.0210625	0.0424225	0.0186881	0.0414388	0.0520281	0.0594382	0.0314489	0.175219	0.126021	0.0445151	0.111031	0.136511	Bacteria	Firmicutes	Clostridia	Clostridiales	Ruminococcaceae	Intestinimonas
384	0	0	0	0.0118209	0	0	0	0.0606283	0.0215646	0.00346021	0.0189909	0.0218778	0.0371114	0.0089307	0.0132056	0.0895288	0.0561527	0.0134667	0.0048343	0.0600973	0	0.00527389	0.0184253	0.0213542	0.0511829	0.00709648	0.0165491	0.0222213	0	0.00414388	0.0327585	0.00156416	0.146145	0.0184441	0.00336055	0	0.00148041	0	Bacteria	Candidate_division_TM7	Unknown_Class	Unknown_Order	Unknown_Family	Candidatus_Saccharimonas
388	0	0	0	0.00236418	0	0	0	0.0146978	0.00165881	0	0	0	0.00337376	0.00148845	0.00146729	0	0.105888	0.0192382	0.0169201	0.0131463	0.0145222	0	0.00204725	0	0.011374	0.00354824	0	0	0.00415291	0.00207194	0.00192697	0.0109491	0.00184993	0.00737762	0	0.0063593	0	0	Bacteria	Unclassified Bacteria	Unclassified Bacteria	Unclassified Bacteria	Unclassified Bacteria	Unclassified Bacteria
389	0	0	0	0	0	0	0	0	0	0	0.00474774	0.00364631	0	0	0.00293457	0.0182712	0	0	0.00966861	0	0.112029	0.0158217	0.00204725	0.00328526	0.00284349	0	0.00300892	0.00404024	0	0	0.00963484	0	0	0.00184441	0.0100817	0.00317965	0.0444122	0.00650054	Bacteria	Bacteroidetes	Bacteroidia	Bacteroidales	S24-7	Unclassified S24-7
395	0	0	0	0	0	0	0	0	0	0	0	0	0	0	0	0	0	0	0.0048343	0	0	0	0	0	0	0	0	0	0	0	0.233163	0	0	0.00368881	0.00168028	0	0	0	Bacteria	Firmicutes	Clostridia	Clostridiales	Ruminococcaceae	Ruminococcus
396	0.00168594	0.0551509	0.104991	0	0.0212989	0.00431524	0.00697131	0	0.00165881	0	0	0.00182315	0	0	0.00146729	0	0	0.00192382	0	0	0.0020746	0	0	0	0	0	0	0	0	0	0	0	0	0	0	0	0.00296081	0	Bacteria	Actinobacteria	Coriobacteriia	Coriobacteriales	Coriobacteriaceae	Eggerthella
402	0.00505783	0.00190176	0.0014188	0.00236418	0.00177491	0	0.00348566	0.00367444	0.00497644	0.00519031	0	0.0164084	0.0236163	0	0.00146729	0.00548135	0.00160436	0.00577145	0.00241715	0	0	0.00175796	0.0040945	0.00328526	0.00853048	0.0212894	0.00300892	0.00202012	0.0103823	0.00207194	0.00770787	0.0187699	0	0.116198	0.00504083	0.00476948	0.0192453	0.0433369	Bacteria	Firmicutes	Clostridia	Clostridiales	Lachnospiraceae	Unclassified Lachnospiraceae
406	0	0	0	0	0	0	0	0	0.0149293	0	0.00158258	0.0145852	0	0.029769	0.0190747	0	0.0433178	0.109658	0.00241715	0.00187804	0.0020746	0.00351593	0	0.00328526	0	0	0	0.00202012	0.0789053	0.0269352	0.00192697	0.100106	0.00184993	0	0.00168028	0	0	0	Bacteria	Firmicutes	Clostridia	Clostridiales	Unclassified Clostridiales	Unclassified Clostridiales
409	0	0	0	0	0	0	0	0	0.00165881	0	0	0	0.00168688	0	0.00146729	0	0.107492	0.00192382	0	0.0657314	0.020746	0	0	0	0.00142175	0	0	0	0	0	0	0.00156416	0.00184993	0	0	0	0	0	Bacteria	Firmicutes	Clostridia	Clostridiales	Ruminococcaceae	Hydrogenoanaerobacterium
414	0	0	0	0	0	0	0	0	0.00165881	0	0	0.00364631	0	0.00148845	0.00146729	0	0	0	0	0	0	0	0.00204725	0	0	0	0	0	0.143275	0.00207194	0	0.039104	0	0.00184441	0	0.00158983	0	0	Bacteria	Cyanobacteria	Melainabacteria	Gastranaerophilales	Unclassified Gastranaerophilales	Unclassified Gastranaerophilales
415	0.171966	0	0	0	0	0.00431524	0	0	0	0	0	0	0	0	0	0	0	0	0	0	0	0	0	0	0	0	0	0	0	0	0	0	0	0	0	0	0	0	Bacteria	Firmicutes	Clostridia	Clostridiales	Ruminococcaceae	Unclassified Ruminococcaceae
420	0	0	0	0	0	0	0	0	0	0	0	0	0	0.0178614	0	0	0	0	0	0	0	0	0	0	0	0.00177412	0	0	0.0103823	0	0.00963484	0.122005	0	0	0.00168028	0	0	0	Bacteria	Cyanobacteria	Melainabacteria	Gastranaerophilales	Unclassified Gastranaerophilales	Unclassified Gastranaerophilales
423	0	0	0	0	0	0	0	0.00183722	0	0	0	0	0.00168688	0	0	0	0.0240655	0.00192382	0.00725146	0.0375608	0	0.00175796	0	0	0.00142175	0	0.00150446	0	0.0124587	0	0.119472	0.00312832	0.00184993	0.00184441	0.00336055	0.00158983	0	0	Bacteria	Firmicutes	Clostridia	Clostridiales	Lachnospiraceae	Roseburia
425	0	0	0	0	0	0	0	0	0.0232234	0.138408	0	0.00364631	0.0118082	0.0193498	0	0.00182712	0.0272742	0	0.00241715	0.0225365	0	0	0.0470868	0.0328526	0.0270132	0.0159671	0.0075223	0.0303018	0.00830582	0	0.0173427	0.00938497	0.0055498	0.0276661	0.00168028	0.00317965	0.00296081	0.0238353	Bacteria	Firmicutes	Clostridia	Clostridiales	Lachnospiraceae	Acetatifactor
432	0	0.0133123	0	0.189134	0	0	0	0	0	0	0	0	0	0	0	0	0	0	0	0	0	0.00175796	0.0040945	0	0	0	0	0	0	0	0	0	0	0	0	0	0.00148041	0	Bacteria	Firmicutes	Clostridia	Clostridiales	Lachnospiraceae	Lachnospira
435	0	0	0	1.61946	0	0	0	0	0	0	0	0	0	0	0	0	0	0	0	0	0	0.00175796	0.0225198	0	0	0	0.00300892	0	0.00207646	0	0	0	0	0	0	0	0	0	Bacteria	Firmicutes	Negativicutes	Selenomonadales	Veillonellaceae	Megasphaera
437	0	0.174961	0	0	0	0	0	0	0	0	0	0	0.00168688	0	0	0	0.00160436	0	0.00241715	0	0	0.00175796	0	0	0	0	0	0	0	0	0	0	0	0	0	0	0	0	Bacteria	Firmicutes	Clostridia	Clostridiales	Lachnospiraceae	Lachnospira
441	0.00842971	0.397467	0.0269572	0.0874746	0.00177491	0	0.00522848	0.00183722	0	0.00346021	0.00474774	0	0	0	0.00733643	0.00365424	0	0	0	0	0	0.00175796	0.00614175	0	0	0	0.00601784	0.00808048	0.00415291	0.00207194	0	0.00156416	0.00369987	0	0	0	0.00888244	0.00433369	Bacteria	Firmicutes	Clostridia	Clostridiales	Lachnospiraceae	Blautia
443	0	0	0	0	0	0.00143841	0.00174283	0	0.018247	0.017301	0.00158258	0.00182315	0.00843441	0.00446535	0	0	0.0304829	0.00961908	0	0.199072	0	0	0.00614175	0.00164263	0	0.0088706	0.00150446	0.0202012	0.0394526	0	0	0.0234624	0.00739973	0.00184441	0	0	0	0.00216685	Bacteria	Firmicutes	Clostridia	Clostridiales	Lachnospiraceae	Blautia
444	0	0	0	0.200955	0	0	0.00348566	0	0	0	0.00158258	0	0.00168688	0	0.00293457	0	0	0	0.00241715	0	0	0.00351593	0.0040945	0	0	0	0.00150446	0.00202012	0.00207646	0	0	0	0.00184993	0	0	0	0	0	Bacteria	Proteobacteria	Betaproteobacteria	Burkholderiales	Comamonadaceae	Unclassified Comamonadaceae
446	0	0	0	0	0	0	0	0	0	0	0	0	0	0	0	0.00182712	0	0.00769527	0	0.167146	0	0	0	0	0	0	0	0	0	0	0	0	0	0	0	0	0	0	Bacteria	Firmicutes	Clostridia	Clostridiales	Lachnospiraceae	Unclassified Lachnospiraceae
452	0	0	0	0	0.141993	0.0100689	0	0	0	0	0	0	0	0	0	0	0	0	0	0	0	0	0	0	0	0	0	0	0	0	0	0	0	0	0	0	0	0	Bacteria	Firmicutes	Bacilli	Lactobacillales	Streptococcaceae	Streptococcus
455	0.00337189	0.176863	0.014188	0.00945671	0.0656715	0.140965	0	0.00551167	0.00165881	0.00519031	0.0838767	0.0364631	0.00843441	0.00744225	0.00440186	0.00365424	0.00962618	0.0269334	0.00241715	0.00751216	0	0.0246115	0.00204725	0.00164263	0.00426524	0.0124188	0.00902676	0.00202012	0.00207646	0.0372949	0.0057809	0.00312832	0.00369987	0.00184441	0.00336055	0.00476948	0.0192453	0	Bacteria	Firmicutes	Bacilli	Lactobacillales	Streptococcaceae	Streptococcus
456	0.00505783	0.00190176	0.0014188	0	0.00354981	0.00431524	0.00522848	0.00183722	0	0	0	0	0	0	0.00146729	0	0.00962618	0.0384763	0	0.112682	0	0.00175796	0	0	0.00284349	0	0	0.00404024	0.00207646	0.00207194	0.0057809	0.00156416	0.00369987	0.00184441	0.00336055	0.00476948	0.00888244	0.00650054	Bacteria	Firmicutes	Clostridia	Clostridiales	Lachnospiraceae	Blautia
462	0	0	0.00567521	0.00236418	0	0	0.00348566	0.00551167	0.00995289	0.0242215	0	0.00364631	0.00674752	0.0029769	0.00440186	0	0.00962618	0.00769527	0.0048343	0.0262926	0	0	0.008189	0.0558494	0.00284349	0.014193	0.00300892	0.00808048	0.00622937	0	0.00770787	0.122005	0.00369987	0.0110664	0.00504083	0.00158983	0.0207257	0.12351	Bacteria	Firmicutes	Clostridia	Clostridiales	Ruminococcaceae	Unclassified Ruminococcaceae
463	0	0	0	0	0	0	0	0	0	0	0	0	0	0	0	0	0.0128349	0	0	0.00563412	0	0	0	0	0	0	0	0	0	0	0.00192697	0	0	0.10882	0.00336055	0.00158983	0.00444122	0	Bacteria	Firmicutes	Clostridia	Clostridiales	Ruminococcaceae	Unclassified Ruminococcaceae
464	0	0	0	0.0354627	0	0	0	0	0	0	0	0	0	0	0	0	0.00481309	0.00384763	0.0048343	0.00187804	0	0	0	0	0	0	0	0	0.00415291	0.00414388	0	0.0125133	0.00184993	0.129108	0.00504083	0.00317965	0.00444122	0.00866739	Bacteria	Firmicutes	Clostridia	Clostridiales	Lachnospiraceae	Unclassified Lachnospiraceae
465	0	0	0	0.184406	0	0	0	0.00367444	0	0	0	0	0	0	0	0	0.00160436	0.00192382	0	0	0	0	0.00614175	0.00328526	0	0.00177412	0	0	0.00207646	0	0	0	0	0.00184441	0	0.00158983	0	0	Bacteria	Firmicutes	Clostridia	Clostridiales	Ruminococcaceae	Unclassified Ruminococcaceae
469	0	0	0	0	0.00887453	0.140965	0	0.00367444	0.00497644	0	0	0	0	0.0059538	0	0	0	0	0	0	0	0	0.0122835	0	0	0.014193	0	0	0	0	0.00192697	0	0	0	0	0.0143084	0	0.00216685	Bacteria	Fusobacteria	Fusobacteriia	Fusobacteriales	Fusobacteriaceae	Fusobacterium
473	0	0	0	0	0	0	0	0	0.00165881	0	0	0.00182315	0	0	0	0	0	0	0	0	0	0.133605	0	0	0	0	0	0	0	0	0	0	0	0	0	0	0.00444122	0	Bacteria	Proteobacteria	Gammaproteobacteria	Enterobacteriales	Enterobacteriaceae	Morganella
474	0	0	0	0.174949	0	0	0	0	0	0	0	0	0	0	0	0	0	0	0	0	0	0	0.00614175	0	0	0	0	0	0	0	0	0	0	0	0	0	0	0	Bacteria	Bacteroidetes	Bacteroidia	Bacteroidales	Porphyromonadaceae	Parabacteroides
487	0	0	0	0	0	0	0	0	0	0.0103806	0	0.00182315	0.00337376	0	0.00293457	0	0.00160436	0.180839	0	0.00187804	0	0	0.00204725	0.00657052	0.00142175	0.014193	0	0.00202012	0	0.00207194	0	0	0	0.00553322	0.0672111	0.00158983	0.00740203	0.0303359	Bacteria	Firmicutes	Clostridia	Clostridiales	Unclassified Clostridiales	Unclassified Clostridiales
501	0	0	0.0028376	0	0	0	0	0.0110233	0.0729879	0.0415225	0	0	0.013495	0.0372112	0.00146729	0.00913559	0.00320873	0.00961908	0.00725146	0.00187804	0	0	0.0266143	0.0180689	0.0469177	0.00532236	0.0135401	0.00404024	0.00207646	0.0165755	0.0924945	0.0594382	0	0	0.00672111	0.0508744	0.039971	0.127844	Bacteria	Firmicutes	Clostridia	Clostridiales	Lachnospiraceae	Roseburia
518	0	0	0	0.127666	0	0	0	0.00183722	0.00165881	0	0	0	0	0.00744225	0	0	0	0	0	0	0	0	0	0	0	0	0	0	0.00207646	0.00207194	0.00385394	0.00469249	0	0	0	0	0	0	Bacteria	Bacteroidetes	Bacteroidia	Bacteroidales	Rikenellaceae	Alistipes
520	0	0.127418	0	0.0709253	0	0	0	0.00183722	0	0.0017301	0	0	0	0	0.00146729	0	0	0	0	0	0	0	0.0040945	0	0	0	0	0	0.00207646	0	0	0	0	0	0	0	0	0	Bacteria	Firmicutes	Clostridia	Clostridiales	Lachnospiraceae	Lachnospira
535	0.0927268	0.00950878	0.00709401	0.0189134	0.00532472	0.0273299	0.0278853	0.0293956	0.026541	0.00865052	0.00474774	0.0145852	0.0168688	0.0059538	0.00293457	0.00182712	0.0240655	0.00192382	0.103938	0.00187804	0.0020746	0.0210956	0.0143308	0.00492789	0.017061	0.0177412	0.0105312	0.00808048	0.0103823	0.00828775	0.0693708	0.0203341	0.00369987	0.0165997	0.0117619	0.00158983	0.00740203	0.0216685	Bacteria	Firmicutes	Clostridia	Clostridiales	Lachnospiraceae	Unclassified Lachnospiraceae
547	0.138247	0.0969895	0.163162	0.106388	0.0425978	0.0776744	0.27711	0.350909	0.0547409	0.0588235	0.185162	0.0328168	0.0539802	0.111634	0.0836353	0.0730847	0.38986	0.263563	0.473762	0.0375608	0.149371	22.4703	0.276379	0.0558494	0.0938353	0.0603201	0.144428	0.066664	0.280321	0.505553	0.165719	0.104799	0.101746	0.0295105	0.00840138	0.0143084	0.373063	0.0520043	Bacteria	Firmicutes	Negativicutes	Selenomonadales	Veillonellaceae	Veillonella
591	0	0	0	0.104024	0	0	0	0	0	0	0	0	0	0	0	0	0	0	0	0	0	0	0.00204725	0	0	0	0	0	0	0	0	0	0	0	0	0	0	0	Bacteria	Firmicutes	Clostridia	Clostridiales	Lachnospiraceae	Unclassified Lachnospiraceae
596	0	0	0	0	0	0	0	0	0	0	0	0	0.00168688	0	0	0	0.00160436	0.0981147	0	0.266682	0	0	0.00204725	0	0	0	0	0.00202012	0.0166116	0	0	0	0.00184993	0	0	0.00476948	0	0	Bacteria	Firmicutes	Clostridia	Clostridiales	Lachnospiraceae	Blautia
629	0.00337189	0.00190176	0.0014188	0.00236418	0.00354981	0	0	0	0.0281999	0.0121107	0	0.00182315	0.00506064	0.0029769	0.00586915	0	0.0433178	0.138515	0.0048343	0.118317	0	0	0.0040945	0.00492789	0.00995223	0.00177412	0.0075223	0	0.068523	0.0310791	0.00385394	0.0344116	0.0369987	0.059021	0	0.0127186	0.00740203	0.00216685	Bacteria	Firmicutes	Clostridia	Clostridiales	Unclassified Clostridiales	Unclassified Clostridiales
654	0.00842971	0.0228211	0.0127692	0.0992955	0.00887453	0.0186994	0.0174283	0.266397	0.112799	0.050173	0.0142432	0.0492252	0.209173	0.151822	0.108579	0.168095	0.0240655	0.0173144	2.67579	0.0225365	0.450189	0.0509809	0.128977	0.528927	1.81699	0.496753	0.0496472	0.127268	0.909487	1.77772	0.68022	3.57567	2.09597	0.477701	0.830057	0.734499	0.300523	0.149512	Bacteria	Bacteroidetes	Bacteroidia	Bacteroidales	Prevotellaceae	Prevotella
658	0.00505783	0.00760702	0.00567521	0.0780179	0.00354981	0.00287683	0.010457	0.400514	0.00331763	0.0103806	0.00316516	0.00364631	0	0.00446535	0.0322803	0.266759	0.0401091	0.657945	0.541442	0.64229	0.0165968	0.00527389	0.0143308	0.0213542	0.00995223	0.0106447	0.00451338	0	0.0415291	0.0145036	0.00770787	0.0156416	0.196093	0.059021	0.0252042	0.0127186	0.18061	0.0346696	Bacteria	Firmicutes	Clostridia	Clostridiales	Lachnospiraceae	Unclassified Lachnospiraceae
664	0.101157	0	0.0014188	0	0	0.00143841	0	0	0	0	0	0	0	0	0	0	0	0	0.00241715	0	0	0	0	0	0	0	0	0	0	0	0	0	0	0	0	0	0	0	Bacteria	Firmicutes	Clostridia	Clostridiales	Lachnospiraceae	Blautia
684	0.00337189	0.00380351	0.00567521	0.00945671	0.00177491	0	0.0121998	0.0128606	0.192423	0.285467	0.794455	0.262534	0.608964	0.218802	1.05498	0.564579	0.431574	0.00192382	0.0048343	0.0206584	0.0248952	0.00351593	0.395119	0.359736	0.213262	0.11177	0.79586	0.462608	0.0394526	0.00621581	0.10791	0.0656948	0.0536481	0.0756206	0.0403266	0.0111288	0.0829028	0.0411701	Bacteria	Bacteroidetes	Bacteroidia	Bacteroidales	S24-7	Unclassified S24-7
709	0.059008	0.093186	0.103573	0.122937	0.131343	0.119388	0.0958556	0.161676	0.215646	0.252595	0.166171	0.1732	0.484135	0.253036	0.366822	0.696132	0.149206	0.0577145	0.311813	0.108926	0.0829841	0.0808663	0.153544	0.302244	0.659691	0.195153	0.597271	0.139388	0.936481	0.381237	0.300607	0.348808	0.194243	1.35011	0.630104	0.993641	0.624732	0.435536	Bacteria	Bacteroidetes	Bacteroidia	Bacteroidales	S24-7	Unclassified S24-7
753	0.17028	0.00190176	0	0.00945671	0.0212989	0.125142	0.00174283	0.00183722	0.00165881	0	0.00158258	0	0	0	0.00146729	0	0.00160436	0	0	0	0	0	0.00204725	0	0.00284349	0	0	0.00808048	0.00207646	0.00207194	0	0.0218983	0	0.00184441	0.00336055	0.00158983	0	0	Bacteria	Firmicutes	Clostridia	Clostridiales	Lachnospiraceae	Marvinbryantia
777	0	0	0	0	0	0	0	0	0	0	0	0.00546946	0	0.00148845	0	0	0	0.00577145	0	0.00187804	0	0	0.00204725	0	0	0	0.00300892	0	0.00207646	0	0	0	0.00184993	0.243462	0	0	0	0	Bacteria	Tenericutes	Mollicutes	RF9	Unclassified RF9	Unclassified RF9
779	0	0	0	0.00236418	0	0	0	0.0128606	0	0.0017301	0	0.00182315	0.00168688	0	0	0	0.112305	0.107734	0	0.246023	0.0020746	0	0.0040945	0	0.00142175	0	0.00150446	0.00202012	0.00207646	0.00207194	0	0.0156416	0.0240491	0.00184441	0.0168028	0	0	0	Bacteria	Unclassified Bacteria	Unclassified Bacteria	Unclassified Bacteria	Unclassified Bacteria	Unclassified Bacteria
788	0.00505783	0.00190176	0.0014188	0.0165492	0	0.00719207	0.00697131	0.0845122	0.0132705	0	0.00316516	0.0419325	0.00674752	0.0119076	0	0	0	0	0.0217544	0	0	0.00351593	0.008189	0.00657052	0.00568699	0.00177412	0	0.00404024	0.448514	0.122244	0.00963484	0.0359757	0.110996	0.0276661	0.0134422	0.0063593	0.00740203	0.00650054	Bacteria	Bacteroidetes	Bacteroidia	Bacteroidales	Rikenellaceae	Alistipes
797	0	0	0.00567521	0.00236418	0	0.00143841	0.00522848	0	0.00497644	0.0017301	0	0.00364631	0.00506064	0	0	0.00548135	0.0721964	0.00769527	0	0.0638534	0	0	0	0.0164263	0.00426524	0.00354824	0	0.00202012	0.0311468	0.00828775	0.00770787	0.0234624	0.00369987	0.132797	0.0739322	0.00953895	0.344935	0.0823402	Bacteria	Firmicutes	Clostridia	Clostridiales	Ruminococcaceae	Intestinimonas
815	0.00674377	0.0399369	0.0014188	0.026006	0.00709963	0.00719207	0.00174283	0.00734889	0.00497644	0.00346021	0.00474774	0.00364631	0	0.00744225	0.00146729	0.00365424	0.0160436	0.0192382	0.0386744	0.0131463	0.182565	0.096688	0	0	0.00853048	0.00354824	0.00451338	0.00606036	0.0145352	0.0145036	0.0385394	0.00469249	0.0055498	0.00922203	0.0235239	0.0206677	0.0133237	0.00866739	Bacteria	Bacteroidetes	Bacteroidia	Bacteroidales	Bacteroidaceae	Bacteroides
831	0	0	0	0.00236418	0	0.00287683	0.00522848	0	0.00331763	0.0017301	0.443122	0.216955	0.0118082	0.0104191	0.231831	0.146169	0	0.00961908	0	0.00375608	0.0020746	0.0404332	0.0040945	0.0114984	0.00568699	0	0.0285848	0.00606036	0.0851347	0.00207194	0.0308315	0.240881	0.0110996	0.461101	0.858622	0.0651828	0.25611	0.16468	Bacteria	Firmicutes	Erysipelotrichia	Erysipelotrichales	Erysipelotrichaceae	Allobaculum
850	0	0	0	0	0.122469	0	0	0	0	0	0	0	0	0	0	0	0	0	0	0	0	0	0	0	0	0	0	0	0	0	0	0	0	0	0	0	0	0	Bacteria	Firmicutes	Clostridia	Clostridiales	Lachnospiraceae	Blautia
864	0	0.00570527	0	0.00236418	0.00354981	0	0	0.00183722	0	0.00346021	0	0	0	0	0	0	0	0	0	0	0	0.326981	0	0	0.00142175	0	0	0	0	0	0	0.00156416	0	0	0	0	0	0	Bacteria	Firmicutes	Clostridia	Clostridiales	Peptostreptococcaceae	Unclassified Peptostreptococcaceae
907	0.00168594	0	0.00993161	0.0638328	0.00177491	0.00143841	0.0209139	0.328863	0.394798	0.401384	0.0474774	0.116682	0.320507	0.321505	0.0953736	0.076739	0.324082	0.307811	0.597037	0.927752	0.0995809	0.00351593	0.313229	0.297316	0.378185	0.24128	0.299388	0.3313	0.174422	0.161611	0.1715	0.13921	0.192393	0.968313	0.451994	0.222576	0.230943	0.333694	Bacteria	Firmicutes	Clostridia	Clostridiales	Ruminococcaceae	Intestinimonas
927	0	0.00190176	0.0014188	0	0	0	0	0	0.00331763	0.00519031	0	0.0164084	0.013495	0.0119076	0.00733643	0	0.0144393	1.48326	0	0.439461	0.0020746	0.00175796	0.057323	0.00657052	0.00568699	0.044353	0	0.00202012	0	0.00207194	0	0.00469249	0	0.0147552	0	0.00158983	0.0207257	0	Bacteria	Firmicutes	Clostridia	Clostridiales	Unclassified Clostridiales	Unclassified Clostridiales
932	0	0	0	0	0	0.00143841	0.00174283	0	0	0	0	0	0	0	0.00440186	0	0.00320873	0	0	0	0	0	0	0.00164263	0.00142175	0	0	0	0.00415291	0.00207194	0.00385394	0	0	0.00184441	0.720839	0.0222576	0.0518142	0	Bacteria	Firmicutes	Clostridia	Clostridiales	Lachnospiraceae	Blautia
951	0	0	0	0	0	0	0	0.00183722	0.00663526	0.0155709	0.0189909	0.00182315	0.00337376	0.00744225	0.00440186	0.00365424	0.214985	0.063486	0.00241715	0.00187804	0	0	0.00204725	0.0295673	0.011374	0.0585459	0.0165491	0	0.00415291	0.0207194	0.177281	0.0610023	0.00369987	0.0331993	0.0151225	0.0524642	0.0429318	0.0216685	Bacteria	Firmicutes	Clostridia	Clostridiales	Unclassified Clostridiales	Unclassified Clostridiales
960	0	0	0	0	0	0	0	0	0.0215646	0	0.00633032	0	0.0101213	0.0059538	0.00146729	0.00913559	0	0	0	0	0	0	0.0102363	0.00328526	0.0312784	0	0.105312	0.00202012	0.00207646	0	0	0	0	0	0	0	0	0	Bacteria	Firmicutes	Bacilli	Bacillales	Planococcaceae	Sporosarcina
968	0.00168594	0.00190176	0.0014188	0.0307343	0	0.00287683	0.00871414	0.121257	0.0613762	0.0276817	0.137684	0.0583409	0.140011	0.0744225	0.217158	0.129725	0.00160436	0.10581	0.0531773	0.0732436	0.0871333	0.0808663	0.151497	0.0804888	0.0796178	0.0319341	0.127879	0.15959	0.0892876	0.00828775	0.10791	0.096978	0.0240491	0.331993	0.260443	0.143084	0.259071	0.249187	Bacteria	Bacteroidetes	Bacteroidia	Bacteroidales	S24-7	Unclassified S24-7
971	0.00505783	0.00950878	0.00567521	0.00236418	0.00532472	0.00143841	0.00174283	0.00367444	0.0348351	0.0017301	0.00316516	0	0.00843441	0.0163729	0.00146729	0.00182712	0.0336916	0.0461716	0.0531773	0.118317	0.0020746	0.00878982	0.0040945	0.0262821	0.017061	0.0124188	0.0150446	0.0181811	0.0186881	0	0.545332	0.785209	0.00369987	0	0.0134422	0.0143084	0.0281277	0.0216685	Bacteria	Firmicutes	Clostridia	Clostridiales	Lachnospiraceae	Unclassified Lachnospiraceae
973	0.0185454	0.00760702	0	0	0.00532472	0.0517829	1.10495	0	0	0	0	0	0	0	0	0	0	0	0	0	0	0	0.0040945	0	0	0	0	0	0	0	0	0	0.00369987	0	0	0	0.00148041	0	Bacteria	Firmicutes	Clostridia	Clostridiales	Lachnospiraceae	Unclassified Lachnospiraceae
975	0.0370907	0.633285	0.0227008	0.13003	0.0354981	0.0258915	0.0209139	0.0146978	0.018247	0.0017301	0.00633032	0.0127621	0.00506064	0.0104191	0.00293457	0.00365424	0.0160436	0.00192382	0.0362573	0.00563412	0.0020746	0.00351593	0.0143308	0.013141	0.011374	0.0230635	0.00601784	0.0101006	0.0207646	0.0103597	0.0520281	0.0125133	0.0110996	0.0221329	0.0168028	0.027027	0.0251669	0.0216685	Bacteria	Bacteroidetes	Bacteroidia	Bacteroidales	Rikenellaceae	Alistipes
979	0.0809252	0.0494456	18.9254	0.0141851	0.239612	0.058975	0.193454	0	0.00497644	0	0	0.0182315	0	0	0	0	0.00320873	0	0.0120858	0.00187804	0.00414921	0.0544969	0.0040945	0.0279247	0	0.00177412	0	0	0.00207646	0	0.0192697	0	0.00184993	0.0424213	0	0	0.0148041	0.028169	Bacteria	Firmicutes	Negativicutes	Selenomonadales	Veillonellaceae	Veillonella
983	0.00674377	0.0722667	0.00425641	0.0165492	2.90197	0.00143841	0.00522848	0	0	0	0	0	0	0.00148845	0	0	0	0.00192382	0.00241715	0	0	0	0	0	0	0.0177412	0	0	0	0.00207194	0	0	0	0	0	0.00953895	0.00296081	0.00216685	Bacteria	Firmicutes	Clostridia	Clostridiales	Lachnospiraceae	Unclassified Lachnospiraceae
987	0	0.00380351	2.58364	0	0.00532472	0.00863049	0.0313709	0	0	0	0	0.00911577	0	0	0	0	0	0	0	0	0	0	0	0.00164263	0	0	0	0	0	0	0	0	0	0.00737762	0	0	0.00444122	0.00433369	Bacteria	Firmicutes	Clostridia	Clostridiales	Lachnospiraceae	Unclassified Lachnospiraceae
1001	0.00505783	0.0684632	0.0014188	4.61251	0.0834206	0.240215	0.00348566	0.0110233	0.00829407	0.0017301	0.00474774	0.0674567	0.00168688	0	0.00293457	0	0.00481309	0	0.0217544	0	0	0.00703185	0.0532285	0.013141	0.00853048	0.00354824	0.00601784	0	0.342615	0.124316	0.0308315	0.0656948	0.0351487	0.0608654	0.0319253	0.259141	0.0518142	0.0520043	Bacteria	Firmicutes	Clostridia	Clostridiales	Ruminococcaceae	Ruminococcus
1002	0	0.00190176	0.00709401	0.00236418	0.00177491	0.00143841	0.00174283	0	0.00165881	0	0	0	0.00506064	0	0.0117383	0.00365424	0.0641746	0.00192382	0	0.00375608	0	0.00175796	0	0	0	0	0	0	0.00622937	0.00414388	0.00192697	0.0625665	0.00184993	0.0202885	0.584736	0.201908	0.0414514	0.424702	Bacteria	Firmicutes	Clostridia	Clostridiales	Lachnospiraceae	Unclassified Lachnospiraceae
1006	0	0	0	0	0	0	0.00348566	0	0	0.0224913	0	0	0.00337376	0.00148845	0.0337476	0	0.00160436	0.00192382	0.00241715	0	0	0	0.0225198	0	0.00142175	0.0337083	0.00451338	0	0.137046	0.0497265	0.00192697	0.0813364	0.0129495	0.147552	0.504083	0.0158983	0.0621771	0	Bacteria	Firmicutes	Clostridia	Clostridiales	Ruminococcaceae	Unclassified Ruminococcaceae
1010	0.00168594	0.00190176	0	0	0	0.609888	0.00348566	0	0	0	0	0	0	0	0	0	0	0	0	0	0	0	0	0	0	0	0	0	0	0	0	0	0	0	0.00504083	0	0.00296081	0	Bacteria	Proteobacteria	Betaproteobacteria	Burkholderiales	Alcaligenaceae	Sutterella
1011	0	0	0	0	0	0	0.00174283	0.00183722	0	0	0.00158258	0	0	0	0	0.00182712	0.00320873	0.021162	0	0.369974	0	0	0.00204725	0	0	0	0	0	0	0	0	0	0.00184993	0	0.00168028	0	0.0192453	0	Bacteria	Firmicutes	Clostridia	Clostridiales	Lachnospiraceae	Blautia
1020	0	0	0.0028376	0.00709253	0	0	0.00174283	0.03307	0.0281999	0.0155709	0	0.00364631	0.028677	0.0372112	0.041084	0.0164441	0.0946575	0.0365525	0.031423	0.0187804	0.0124476	0.00175796	0.16378	0.0476363	0.0426524	0.161445	0.0165491	0.050503	0.0166116	0.0248633	0.00770787	0.0297191	0	0.0995979	0.132742	0.027027	0.0725399	0.0433369	Bacteria	Firmicutes	Clostridia	Clostridiales	Family_XIII	Anaerovorax
1024	0	0	0	0.00236418	0	0	0.00174283	0.0238839	0.0364939	0.0017301	0.0110781	0.00364631	0.00843441	0.12503	0.0469532	0.00365424	0.0401091	0	0	0.0150243	0.00622381	0	0.040945	0.0394231	0.0369654	0.00709648	0.00451338	0.0121207	0.0373762	0.0372949	0.0115618	0.0641306	0.00184993	0.0479546	0.146184	0.0922099	0.0621771	0.0216685	Bacteria	Firmicutes	Clostridia	Clostridiales	Ruminococcaceae	Unclassified Ruminococcaceae
1031	0	0.00380351	0.00425641	0.0236418	0.00354981	0.00863049	0.00348566	0.0128606	0.522527	1.59689	0.0696335	0.0820419	1.57049	0.223267	0.582513	1.17849	0.00160436	0.00192382	0.0048343	0.0169024	0.0352682	0.0123057	0.411497	0.814744	0.767743	0.424014	2.74715	2.15951	0.0124587	0.00828775	0.00385394	0.00625665	0.00184993	0	0.00504083	0	0.0148041	0.00433369	Bacteria	Firmicutes	Clostridia	Clostridiales	Lachnospiraceae	Blautia
1041	0.0219173	0.0285263	0.00709401	0.0212776	0.037273	0.0273299	0.0156855	0.0128606	0.0149293	0.017301	0.00316516	0.0218778	0.0118082	0.00744225	0.00440186	0.0109627	0.00160436	0.00192382	0.0362573	0.00751216	0.18049	0.152943	0.0102363	0.00821315	0.00710874	0.0088706	0.0135401	0.0262616	0.0581407	0.0745898	0.0404663	0.0234624	0.0425485	0.0350437	0.0940955	0.0667727	0.0340494	0.0411701	Bacteria	Bacteroidetes	Bacteroidia	Bacteroidales	Bacteroidaceae	Bacteroides
1054	0.00168594	0	0	0.0118209	0	0	0	0.0643028	0.136023	0.0017301	0.0316516	0.0273473	0.0303639	0.119076	0.0557569	0.0383695	0.00641746	0.00192382	0.0507602	0.00375608	0.0020746	0.0281274	0.0450395	0.0542068	0.0426524	0.00354824	0.0541606	0.066664	0.0207646	0.00207194	0.0423933	0.0375399	0.00184993	0.0147552	0.00168028	0.00794913	0.0118433	0.00433369	Bacteria	Bacteroidetes	Bacteroidia	Bacteroidales	S24-7	Unclassified S24-7
1057	0.00168594	0.00190176	0.0014188	0	0	0	0	0.0110233	0.197399	0.0138408	0	0	0.0219295	0.0119076	0.0220093	0.0219254	0.00962618	0.00384763	0.0362573	0.00187804	0	0	0.008189	0.0542068	0.0327002	0.0372565	0.0466383	0.0323219	0.00622937	0	0.00385394	0.0359757	0	0.00737762	0.00168028	0	0.0325689	0.0216685	Bacteria	Firmicutes	Clostridia	Clostridiales	Lachnospiraceae	Blautia
1067	0	0	0.00567521	0.00472836	0	0.00431524	0	0.0275583	0.0348351	0.0449827	1.23758	2.37922	1.06948	0.0476304	0.831952	2.78453	0.00160436	0.125048	0.0580117	0.0262926	0.0726111	0.00175796	0.161733	0.0969151	0.0540264	0.0691906	1.68048	0.385843	0.436056	0.60915	0.265922	0.129825	1.33565	0.0202885	0.0638505	0.0111288	0.00888244	0.0108342	Bacteria	Firmicutes	Bacilli	Lactobacillales	Lactobacillaceae	Lactobacillus
1074	0	0.142632	0.00567521	0.0378268	0	0.0115073	0	0	0	0.0017301	0	0	0	0	0	0	0	0.00384763	0	0	0	0.18107	0	0	0	0	0	0	0	0	0.00192697	0	0	0.00922203	0	0	0.00148041	0	Bacteria	Firmicutes	Clostridia	Clostridiales	Ruminococcaceae	Unclassified Ruminococcaceae
1092	0	0.329004	0	0.00236418	0.00354981	0.00143841	0.00174283	0	0	0	0	0	0	0.0029769	0.00146729	0	0	0	0	0.00187804	0	0.00175796	0	0	0	0	0	0	0.00207646	0	0.00192697	0	0.00184993	0	0.00336055	0	0.00296081	0.00433369	Bacteria	Bacteroidetes	Bacteroidia	Bacteroidales	Porphyromonadaceae	Parabacteroides
1097	0.00168594	0	0	0.026006	0.00177491	0	0	0.09921	0.0281999	0.0207612	0.0142432	0.0291705	0.0151819	0.156287	0.0161402	0.00548135	0.0721964	0.0173144	0.0459259	0.00751216	0.00622381	0.00527389	0.0122835	0.0229968	0.0199045	0.014193	0.0075223	0.0323219	0.143275	0.0476546	0.0154157	0.0281549	0.0203493	0.0959091	0.0638505	0.0747218	0.103628	0.0411701	Bacteria	Bacteroidetes	Bacteroidia	Bacteroidales	S24-7	Unclassified S24-7
1117	0	0	0	0	0	0	0	0	0.00331763	0	0	0.00546946	0	0.0163729	0	0	0	0	0	0	0	0	0	0.00328526	0	0.108221	0	0	0	0	0	0	0	0	0	0	0	0	Bacteria	Firmicutes	Unclassified Firmicutes	Unclassified Firmicutes	Unclassified Firmicutes	Unclassified Firmicutes
1127	0	0.00190176	0	0.00236418	0	0.00287683	0	0.00367444	0.00995289	0.0207612	0.00158258	0.00546946	0	0.0059538	0.00146729	0	0.00160436	0	0.00241715	0	0	0.00527389	0	0.00328526	0.00142175	0.125962	0.00300892	0	0	0.00207194	0.00770787	0	0.0221992	0.00184441	0.00840138	0	0	0.00216685	Bacteria	Spirochaetae	Spirochaetes	Spirochaetales	Spirochaetaceae	Unclassified Spirochaetaceae
1128	0.00168594	0	0.0014188	0.00236418	0.00177491	0.00143841	0	0.00734889	0.0116117	0.0259516	0	0.00364631	0.00674752	0.0059538	0.00293457	0.00913559	0.00802182	0.00384763	0.0193372	0.0093902	0.00622381	0.00175796	0.0143308	0.0328526	0.0213262	0.044353	0	0.00808048	0	0.00207194	0.0115618	0.0453607	0.00739973	0.0165997	0.0117619	0.0143084	0.0355298	0.12351	Bacteria	Firmicutes	Clostridia	Clostridiales	Ruminococcaceae	Oscillibacter
1137	0	0	0	0	0	0	0	0	0	0	0	0	0	0	0	0	0	0.148134	0	0.204706	0.0020746	0	0.00204725	0	0	0	0	0	0	0	0	0	0	0.00184441	0	0	0	0	Bacteria	Firmicutes	Clostridia	Clostridiales	Lachnospiraceae	Blautia
1141	0	0	0	0.00472836	0	0	0	0.0532794	0	0	0	0	0	0	0	0.00365424	0.0385047	0.0365525	0.0894346	0.00375608	0	0.00175796	0.032756	0	0.00284349	0.0124188	0	0	0.00622937	0.00621581	0.237017	0.200213	0.0443984	0.123575	0.0100817	0.00158983	0.00888244	0	Bacteria	Firmicutes	Clostridia	Clostridiales	Ruminococcaceae	Unclassified Ruminococcaceae
1142	0.00505783	0.00190176	0	1.01896	0.892778	0.00431524	0.00174283	0.00183722	0	0	0	0	0	0.00148845	0.00440186	0	0	0	0.0048343	0	0	0.00175796	0.0388978	0	0.00142175	0.00532236	0.00150446	0	0.00207646	0	0	0	0	0	0	0.0063593	0.00296081	0.00433369	Bacteria	Firmicutes	Clostridia	Clostridiales	Lachnospiraceae	Unclassified Lachnospiraceae
1147	0	0.00190176	0	0	0	0	0	0.016535	0.0298587	0.0294118	0	0	0.0168688	0.0059538	0.00440186	0.0529864	0.00481309	0.0134667	0.00966861	0	0	0.00351593	0.0225198	0.0164263	0.00995223	0.00354824	0.0075223	0.0242414	0.00207646	0	0.00770787	0.547457	0.00369987	0.00184441	0.00168028	0.00158983	0.00148041	0.00216685	Bacteria	Firmicutes	Clostridia	Clostridiales	Lachnospiraceae	Coprococcus
1148	0	0	0	0	0	0	0	0	0.00165881	0	0	0	0	0	0	0	0.00481309	0.00384763	0	0.227243	0	0	0	0	0	0	0	0	0	0	0	0	0.00924967	0.00922203	0	0	0	0	Bacteria	Firmicutes	Clostridia	Clostridiales	Lachnospiraceae	Unclassified Lachnospiraceae
1149	0	0	0	15.2348	0	0	0	0.00918611	0	0	0	0	0	0	0.010271	0	0	0	0.0169201	0	0	0.0123057	0.225198	0.0114984	0.00710874	0.00709648	0.0150446	0	0.0207646	0	0	0	0	0	0	0	0.0192453	0	Bacteria	Firmicutes	Negativicutes	Selenomonadales	Veillonellaceae	Dialister
1151	0	0	0	0.231689	0	0	0	0	0	0	0	0	0	0	0	0	0	0	0	0	0	0	0.0040945	0	0	0	0.00150446	0	0	0	0	0	0	0	0	0	0	0	Bacteria	Firmicutes	Clostridia	Clostridiales	Ruminococcaceae	Unclassified Ruminococcaceae
1156	0	0.00190176	0	0.00236418	0	0	0	0	0	0	0	0	0	0	0	0	0	0.00192382	0	0.00187804	0	0	0	0	0	0	0	0	0.00830582	0	0.0443203	0.189264	0	0.00184441	0	0	0	0	Bacteria	Firmicutes	Clostridia	Clostridiales	Unclassified Clostridiales	Unclassified Clostridiales
1157	0	0.00190176	0	0	0	0.00287683	0	0.00183722	0	0.0017301	0	0.00364631	0	0.0029769	0	0.00365424	0	0.00384763	0.00966861	0	0	0	0.00204725	0.00328526	0.00142175	0	0.00300892	0.00606036	0.00622937	0	0.00385394	0.00156416	0.0184993	0.0202885	0.0268844	0.0381558	0.105109	0	Bacteria	Firmicutes	Clostridia	Clostridiales	Ruminococcaceae	Unclassified Ruminococcaceae
1169	0.156793	0.015214	0.0028376	0.0756537	0.0212989	0.414263	0.00697131	0	0.00165881	0.0017301	0.00158258	0	0.013495	0	0.00293457	0	0.00481309	0.490573	0.0048343	0.0319267	0.00414921	0.168765	0	0	0.0142175	0	0	0	0	0.00207194	0	0	0	0.00184441	0.0151225	0	0.00148041	0	Bacteria	Firmicutes	Clostridia	Clostridiales	Clostridiaceae_1	Clostridium_sensu_stricto_1
1178	0	0	0	0.196227	0	0	0	0	0	0	0	0	0	0	0	0	0.00160436	0	0	0	0	0	0.00614175	0	0	0	0	0	0	0.00207194	0	0	0	0	0	0	0	0	Bacteria	Firmicutes	Clostridia	Clostridiales	Ruminococcaceae	Unclassified Ruminococcaceae
1179	0.00168594	0.0190176	0.123436	0.0378268	0.0408228	0.29919	0.00348566	0.00367444	0	0	0	0.00182315	0.00506064	0.0029769	0	0.00182712	0.00320873	0	0.0048343	0	0	0.00175796	0.0040945	0.00492789	0.00142175	0.00532236	0	0.00404024	0	0	0	0	0.00369987	0.00184441	0	0.00476948	0.00740203	0.00650054	Bacteria	Firmicutes	Clostridia	Clostridiales	Lachnospiraceae	Unclassified Lachnospiraceae
1195	0	0	0	0.0212776	0	0	0	0.0183722	0.00165881	0	0	0	0	0	0	0	0	0.0173144	0.360156	0.0206584	0	0.0140637	0.0286615	0.0114984	0.0156392	0.0266118	0	0.00202012	0.00415291	0	0	0	0.00369987	0.00368881	0.00504083	0	0.0118433	0.028169	Bacteria	Firmicutes	Clostridia	Clostridiales	Lachnospiraceae	Unclassified Lachnospiraceae
1198	0	0	0.0014188	0	0	0	0	0	0	0.032872	0	0.00546946	0.00168688	0.0267921	0	0	0.00160436	0	0	0	0	0	0.0266143	0.0689904	0.00710874	0.00177412	0.00150446	0	0	0	0	0	0	0	0.131062	0	0	0.0216685	Bacteria	Firmicutes	Clostridia	Clostridiales	Lachnospiraceae	Unclassified Lachnospiraceae
1202	0	0	0	0.00236418	0	0	0	0	0	0.0017301	0.00949547	0	0	0.00148845	0.010271	0	0	0.00192382	0	0.0150243	0	0	0.0040945	0	0	0	0.29337	0.0202012	0	0	0.00192697	0	0	0.00368881	0	0	0	0	Bacteria	Firmicutes	Clostridia	Clostridiales	Lachnospiraceae	Blautia
1205	13.1352	0.193979	22.5504	0.106388	1.66309	2.21516	22.8293	0.00183722	0.0232234	0.0017301	0.0158258	0.0273473	0.00506064	0.00446535	0	0	0.0304829	0.00192382	0.0773489	0.0131463	0.0145222	0.0457071	0.0368505	0.0295673	0.0127957	0	0	0.00202012	0	0.00414388	0.104056	0.00156416	0.0739973	0.0940647	0.0117619	0.00794913	0.047373	0.0931744	Bacteria	Firmicutes	Negativicutes	Selenomonadales	Veillonellaceae	Veillonella
1207	0	0	0.0028376	0	0	0	0.00348566	0.00551167	0.0116117	0.133218	0.00316516	0.00182315	0.0337376	0.0223267	0.0264112	0.0383695	0.0128349	0.00961908	0.00725146	0.00563412	0.0352682	0	0.0880318	0.108414	0.133644	0.0230635	0.0240714	0.0484829	0.0207646	0.00828775	0.134888	0.0328474	0.0628977	0.0276661	0.0151225	0.0826709	0.0133237	0.0346696	Bacteria	Firmicutes	Clostridia	Clostridiales	Ruminococcaceae	Unclassified Ruminococcaceae
1209	0	0	0	0	0	0	0	0	0.0281999	0.00865052	0.0965373	0.0893345	0.0101213	0.0312574	0.0601588	0.118763	0	0	0	0	0.0020746	0	0.0839373	0.0673478	0.0412307	0.0106447	0.0210625	0.0101006	0	0	0	0	0	0	0	0	0	0	Bacteria	Actinobacteria	Actinobacteria	Corynebacteriales	Corynebacteriaceae	Corynebacterium
1215	0	0	0	4.9364	0	0	0	0.00918611	0	0	0	0	0	0	0.00440186	0	0	0	0.00725146	0	0	0.00351593	0.0859845	0.00492789	0	0.00177412	0.00150446	0.00202012	0.0103823	0	0	0	0	0	0	0	0.00740203	0	Bacteria	Firmicutes	Clostridia	Clostridiales	Lachnospiraceae	Unclassified Lachnospiraceae
1222	0.00505783	0.00380351	0.014188	0	0.00354981	0.00719207	0.0174283	0	0.00165881	0	0	0	0	0	0	0.00182712	0	0.448249	0	0.0338047	0.0020746	0	0	0	0	0	0	0	0	0.00414388	0	0	0	0	0.00168028	0	0.00296081	0.0130011	Bacteria	Firmicutes	Clostridia	Clostridiales	Lachnospiraceae	Unclassified Lachnospiraceae
1235	0	0.00380351	0	0	0	0	0.00522848	0.00367444	0	0.143599	0	0.00182315	0.0219295	0.00148845	0.0352149	0.290512	0.00641746	0.00192382	0	0.00187804	0.0228206	0.00351593	0	0	0	0.00532236	0.0210625	0.00808048	0	0.00207194	0.00192697	0.00156416	0	0	0.0268844	0	0.213179	0.0650054	Bacteria	Firmicutes	Clostridia	Clostridiales	Lachnospiraceae	Blautia
1242	0	0	0.0014188	0.00236418	0	0	0	0.0202094	0	0.00346021	0	0	0	0.00148845	0	0.00182712	0.00320873	0.00769527	0.0120858	0.0751216	0.0020746	0.00351593	0	0.00328526	0.00853048	0	0	0	0.0747524	0.0165755	0.0154157	0.123569	0	0.00184441	0.0588097	0.101749	0.0236865	0.0888407	Bacteria	Firmicutes	Clostridia	Clostridiales	Lachnospiraceae	Unclassified Lachnospiraceae
1248	0.00168594	0	0	0.00472836	0	0.00143841	0	0.0257211	0.0232234	0.0224913	0	0.00364631	0.0185557	0.0208383	0.020542	0.0237525	0.0914487	0.042324	0.0048343	0.0976581	0.00829841	0.00175796	0.0102363	0.044351	0.0454959	0.0088706	0.00902676	0.0222213	0.0103823	0.00621581	0.0327585	0.0265908	0.0055498	0.0848427	0.129381	0.0286169	0.0192453	0.0931744	Bacteria	Firmicutes	Clostridia	Clostridiales	Ruminococcaceae	Unclassified Ruminococcaceae
[truncated: 5 more columns]
